# Supplementary material for: Dysregulation of the chromatin environment leads to differential alternative splicing as a mechanism of disease in a human model of autism spectrum disorder
Source: Hum Mol Genet. 2023 Jan 9;32(10):1634–46. doi: 10.1093/hmg/ddad002 (PMC10162432; doi:10.1093/hmg/ddad002)
Supplement: Leung_etal_Sup_Tables-S1-S9_ddad002 [file leung_etal_sup_tables-s1-s9_ddad002.xlsx]

## Sheet: Supplementary Table S1_Reads
Supplementary Table S1: Reads information
Condition	Total fragments	Mapping % rate
Vehicle_1	145830085	0.815188
Vehicle_2	139269771	0.812758
Vehicle_3	137806552	0.814322
VPA_1	147002207	0.826277
VPA_2	160257162	0.847268
VPA_3	166330652	0.86167

## Sheet: Supplementary Table S2_DEGs
Supplementary Table S2: Differential gene expression analysis
Genes	baseMean	log2FoldChange	lfcSE	pvalue	padj	symbol	entrez ID #
ENSG00000123243	2881.82	3.63835	0.171072	1.6e-101	4.55e-97	ITIH5	80760
ENSG00000099194	267310	-1.32254	0.0724517	5.53e-75	7.87e-71	SCD	6319
ENSG00000078081	844.456	3.60874	0.231118	4.61e-56	4.37e-52	LAMP3	27074
ENSG00000087245	5414.21	1.60399	0.107969	1.26e-50	8.96e-47	MMP2	4313
ENSG00000001630	21236	-1.5119	0.106361	1.54e-46	8.77e-43	CYP51A1	1595
ENSG00000106113	373.769	6.117	0.437835	3.28e-45	1.55e-41	CRHR2	1395
ENSG00000215301	34741.7	-1.35452	0.0963325	5.13e-45	2.09e-41	DDX3X	1654
ENSG00000121207	1586.92	2.06135	0.152185	9.27e-43	3.3e-39	LRAT	9227
ENSG00000050344	1299.87	3.77986	0.281883	4.15e-42	1.31e-38	NFE2L3	9603
ENSG00000174721	54578.4	-1.80646	0.135741	3.31e-41	9.42e-38	FGFBP3	143282
ENSG00000147955	7228.28	1.31827	0.0998871	2.61e-40	6.76e-37	SIGMAR1	10280
ENSG00000148053	123294	-1.41893	0.108175	1.16e-39	2.75e-36	NTRK2	4915
ENSG00000225783	152985	-1.11894	0.0855276	1.52e-39	3.33e-36	MIAT	440823
ENSG00000156875	7698.84	-1.33457	0.102274	1.68e-39	3.41e-36	MFSD14A	64645
ENSG00000159733	657.057	5.33088	0.413107	2.6e-39	4.92e-36	ZFYVE28	57732
ENSG00000100201	119280	-1.16638	0.0897688	4.01e-39	7.14e-36	DDX17	10521
ENSG00000176208	4816.88	-1.11105	0.0873056	1.51e-37	2.52e-34	ATAD5	79915
ENSG00000111696	2300.53	1.7601	0.140162	6.09e-37	9.63e-34	NT5DC3	51559
ENSG00000122359	2104.73	2.82031	0.22843	4.41e-36	6.6e-33	ANXA11	311
ENSG00000160471	1194.3	3.17986	0.262244	6.11e-35	8.69e-32	COX6B2	125965
ENSG00000171119	354.268	5.03814	0.418055	1.64e-34	2.22e-31	NRTN	4902
ENSG00000170345	5388.8	3.84975	0.321234	2.72e-34	3.51e-31	FOS	2353
ENSG00000107863	55036.7	-1.24642	0.104125	1.46e-33	1.81e-30	ARHGAP21	57584
ENSG00000111328	5622.35	-1.40621	0.118985	7.68e-33	9.11e-30	CDK2AP1	8099
ENSG00000185352	1647.37	1.8088	0.153984	1.24e-32	1.41e-29	HS6ST3	266722
ENSG00000165029	7432.18	-1.47127	0.126095	4e-32	4.37e-29	ABCA1	19
ENSG00000230551	7002.77	-1.40517	0.120205	4.45e-32	4.69e-29	NA	NA
ENSG00000228801	2285.01	2.09261	0.180601	6.5e-32	6.6e-29	LOC102724330	102724330
ENSG00000177663	3001.07	2.7004	0.234003	7.37e-32	7.07e-29	IL17RA	23765
ENSG00000112972	179822	-1.37203	0.117999	7.45e-32	7.07e-29	HMGCS1	3157
ENSG00000182389	3664.81	-1.40689	0.122	1.99e-31	1.83e-28	CACNB4	785
ENSG00000131979	413.158	4.4222	0.387281	2.54e-31	2.25e-28	GCH1	2643
ENSG00000120437	10388	-1.59454	0.140233	1.14e-30	9.79e-28	ACAT2	39
ENSG00000011347	5280.08	1.9328	0.170604	1.39e-30	1.17e-27	SYT7	9066
ENSG00000234745	10920	1.41222	0.124213	1.66e-30	1.35e-27	HLA-B	3106
ENSG00000183281	498.671	5.50858	0.489432	2.2e-30	1.71e-27	PLGLB1	5343
ENSG00000228451	712.548	2.7635	0.245792	2.22e-30	1.71e-27	SDAD1P1	157489
ENSG00000242686	320.937	2.94788	0.263046	3.76e-30	2.82e-27	PDE6B-AS1	101928521
ENSG00000186684	1295.14	-1.92824	0.172283	6.58e-30	4.8e-27	CYP27C1	339761
ENSG00000077616	5746.16	-1.52276	0.135827	7.48e-30	5.32e-27	NAALAD2	10003
ENSG00000042781	425.699	6.68363	0.603925	2.15e-29	1.49e-26	USH2A	7399
ENSG00000198846	12588.7	-1.16126	0.105286	9.03e-29	6.12e-26	TOX	9760
ENSG00000275496	2916.61	2.62627	0.240466	9.29e-29	6.15e-26	LOC102724701	102724701
ENSG00000165566	13574.5	-0.911386	0.0829481	2.12e-28	1.37e-25	AMER2	219287
ENSG00000091972	6295.89	-1.81891	0.167964	3.85e-28	2.39e-25	CD200	4345
ENSG00000185567	7176.24	1.46171	0.133949	3.92e-28	2.39e-25	AHNAK2	113146
ENSG00000225972	8675.35	2.11969	0.196248	3.95e-28	2.39e-25	MTND1P23	100887749
ENSG00000237424	245.774	6.65236	0.616777	6.18e-28	3.66e-25	FOXD2-AS1	84793
ENSG00000246859	592.502	-6.79319	0.637327	1.1e-27	6.39e-25	STARD4-AS1	100505678
ENSG00000269378	940.248	14.5301	3.2827	1.61e-27	9.19e-25	NA	NA
ENSG00000105750	1729.21	-1.51837	0.141642	1.68e-27	9.4e-25	ZNF85	7639
ENSG00000106484	44249.9	-1.30444	0.121145	1.86e-27	1.02e-24	MEST	4232
ENSG00000180089	197.974	4.23728	0.401901	4.07e-27	2.19e-24	TMEM86B	255043
ENSG00000074211	1076.51	5.0965	0.485734	5.66e-27	2.98e-24	PPP2R2C	5522
ENSG00000113657	118983	-0.844488	0.0790583	5.99e-27	3.1e-24	DPYSL3	1809
ENSG00000162738	48105.2	-0.958857	0.0907452	2.18e-26	1.11e-23	VANGL2	57216
ENSG00000272888	11416	-1.53493	0.146549	2.22e-26	1.11e-23	NA	NA
ENSG00000069535	346.514	3.66418	0.353481	2.87e-26	1.41e-23	MAOB	4129
ENSG00000189221	1727.77	2.48921	0.240582	4.05e-26	1.95e-23	MAOA	4128
ENSG00000052802	36711.4	-1.60705	0.155851	8.23e-26	3.91e-23	MSMO1	6307
ENSG00000165309	1432.9	-2.05962	0.200249	1.05e-25	4.91e-23	ARMC3	219681
ENSG00000198915	203.649	5.41103	0.53251	1.91e-25	8.71e-23	RASGEF1A	221002
ENSG00000133935	6384.4	-1.29463	0.125701	1.93e-25	8.71e-23	ERG28	11161
ENSG00000115255	2298.68	1.75906	0.17162	2.09e-25	9.28e-23	REEP6	92840
ENSG00000143486	6142.37	-1.04909	0.101855	2.68e-25	1.17e-22	EIF2D	1939
ENSG00000133398	2394.23	-1.20103	0.116863	2.7e-25	1.17e-22	MED10	84246
ENSG00000178761	9840.1	-1.31998	0.128906	3.5e-25	1.48e-22	FAM219B	57184
ENSG00000175792	5330.28	1.53671	0.150478	3.82e-25	1.6e-22	RUVBL1	8607
ENSG00000103966	2526.74	2.04645	0.202087	5.36e-25	2.21e-22	EHD4	30844
ENSG00000184678	4724.91	-1.66925	0.165641	1.27e-24	5.18e-22	H2BC21	8349
ENSG00000066279	9892.39	-1.02544	0.101308	1.87e-24	7.48e-22	ASPM	259266
ENSG00000066230	254.317	3.75322	0.379687	3.34e-24	1.32e-21	SLC9A3	6550
ENSG00000100427	1817.15	-2.81305	0.284232	3.65e-24	1.42e-21	MLC1	23209
ENSG00000132361	4770.37	1.30758	0.130636	3.81e-24	1.45e-21	CLUH	23277
ENSG00000135999	4546.69	-1.39344	0.139411	3.88e-24	1.45e-21	EPC2	26122
ENSG00000078804	5241.36	-1.15306	0.115136	3.88e-24	1.45e-21	TP53INP2	58476
ENSG00000242797	1482.14	-2.76978	0.280146	4.01e-24	1.48e-21	NA	NA
ENSG00000100842	8506.62	-1.23693	0.12324	4.31e-24	1.56e-21	EFS	10278
ENSG00000089006	7206.41	-1.05968	0.105686	4.33e-24	1.56e-21	SNX5	27131
ENSG00000285991	241.741	6.73069	0.684334	1e-23	3.56e-21	RAET1E	135250
ENSG00000136160	48209.1	-1.29644	0.130821	1.03e-23	3.61e-21	EDNRB	1910
ENSG00000112304	5426.59	1.24031	0.125063	1.06e-23	3.64e-21	ACOT13	55856
ENSG00000130876	269.57	6.82295	0.696374	1.06e-23	3.64e-21	SLC7A10	56301
ENSG00000132912	16358.5	-0.893954	0.0909294	3.94e-23	1.33e-20	DCTN4	51164
ENSG00000162552	2250.58	1.62363	0.166785	4.22e-23	1.41e-20	WNT4	54361
ENSG00000169129	1044.82	1.68462	0.173575	5.23e-23	1.73e-20	AFAP1L2	84632
ENSG00000175868	206.002	6.87999	0.712251	5.5e-23	1.8e-20	CALCB	797
ENSG00000008323	270.684	6.41332	0.675178	5.83e-23	1.88e-20	PLEKHG6	55200
ENSG00000179085	1636.52	1.31664	0.135371	6.46e-23	2.07e-20	DPM3	54344
ENSG00000272079	186.978	6.00814	0.625468	7.12e-23	2.25e-20	NA	NA
ENSG00000198133	448.18	2.91481	0.304797	9e-23	2.82e-20	TMEM229B	161145
ENSG00000162817	2924.55	1.91655	0.200324	1.62e-22	5.02e-20	C1orf115	79762
ENSG00000121743	194.877	7.8488	0.802378	1.71e-22	5.25e-20	GJA3	2700
ENSG00000171812	289.712	7.28479	0.765112	3.24e-22	9.8e-20	COL8A2	1296
ENSG00000204304	16499.2	-0.828463	0.0865985	4.86e-22	1.46e-19	PBX2	5089
ENSG00000213189	443.718	13.3218	3.20035	5.29e-22	1.57e-19	NA	NA
ENSG00000104435	59804.2	-1.36772	0.144532	6.92e-22	2.01e-19	STMN2	11075
ENSG00000100867	1613.15	3.46446	0.371029	6.93e-22	2.01e-19	DHRS2	10202
ENSG00000161653	277.384	6.26848	0.675158	1.2e-21	3.45e-19	NAGS	162417
ENSG00000254585	5928.22	-1.55846	0.168006	3.49e-21	9.94e-19	MAGEL2	54551
ENSG00000142606	614.613	5.9767	0.674105	3.72e-21	1.05e-18	MMEL1	79258
ENSG00000116962	5773.13	1.77292	0.19287	6.31e-21	1.76e-18	NID1	4811
ENSG00000177728	15179.6	-1.03776	0.111802	6.47e-21	1.79e-18	TMEM94	9772
ENSG00000150625	26198.4	-1.47998	0.161026	8.34e-21	2.28e-18	GPM6A	2823
ENSG00000120738	17101	3.07987	0.338959	1.27e-20	3.45e-18	EGR1	1958
ENSG00000236287	7066.64	-1.49033	0.163372	1.29e-20	3.47e-18	ZBED5	58486
ENSG00000103145	4890.31	1.00815	0.109784	1.53e-20	4.08e-18	HCFC1R1	54985
ENSG00000087460	136089	-0.850995	0.09164	1.74e-20	4.6e-18	GNAS	2778
ENSG00000171451	3315.94	1.62913	0.180314	3.15e-20	8.23e-18	DSEL	92126
ENSG00000038274	7727.26	-1.08448	0.119225	4.13e-20	1.07e-17	MAT2B	27430
ENSG00000168676	808.481	2.30659	0.25812	4.39e-20	1.12e-17	KCTD19	146212
ENSG00000162407	6923	-1.25264	0.138433	4.42e-20	1.12e-17	PLPP3	8613
ENSG00000182601	327.947	5.2376	0.59038	4.84e-20	1.22e-17	HS3ST4	9951
ENSG00000020633	243.521	7.24722	0.812031	5.61e-20	1.4e-17	RUNX3	864
ENSG00000103184	803.516	1.92851	0.216068	6.51e-20	1.61e-17	SEC14L5	9717
ENSG00000198848	336.136	7.94511	0.897119	7.02e-20	1.72e-17	CES1	1066
ENSG00000168542	21993.6	-1.26154	0.141069	8.68e-20	2.11e-17	COL3A1	1281
ENSG00000153395	11417.5	-0.932361	0.10316	8.93e-20	2.15e-17	LPCAT1	79888
ENSG00000139364	7072.68	1.90496	0.215432	1.1e-19	2.64e-17	TMEM132B	114795
ENSG00000147257	14181.5	0.831058	0.0926948	1.29e-19	3.06e-17	GPC3	2719
ENSG00000186480	16905.5	-1.38164	0.155745	1.32e-19	3.1e-17	INSIG1	3638
ENSG00000281453	1201.71	-1.66609	0.188364	1.6e-19	3.73e-17	TGFB2-OT1	103611157
ENSG00000259527	182.501	5.84774	0.668479	1.7e-19	3.93e-17	LINC00052	145978
ENSG00000014824	12920.3	0.940423	0.105534	2.21e-19	5.08e-17	SLC30A9	10463
ENSG00000205744	844.843	3.20049	0.367103	2.27e-19	5.18e-17	DENND1C	79958
ENSG00000185829	7027.64	-0.926202	0.103985	2.35e-19	5.3e-17	ARL17A	51326
ENSG00000136908	2627.03	1.1557	0.130335	2.43e-19	5.44e-17	DPM2	8818
ENSG00000130775	1028.49	1.31908	0.149136	2.49e-19	5.54e-17	THEMIS2	9473
ENSG00000166783	11850.1	-1.22719	0.138789	2.77e-19	6.12e-17	MARF1	9665
ENSG00000235010	192.443	7.83225	0.886628	4.7e-19	1.03e-16	NA	NA
ENSG00000117139	43136.5	-1.03805	0.11761	5.03e-19	1.09e-16	KDM5B	10765
ENSG00000215032	197.643	-12.4851	3.24119	5.21e-19	1.12e-16	GNL3LP1	80060
ENSG00000188931	1307.91	-2.94496	0.341562	5.39e-19	1.15e-16	CFAP126	257177
ENSG00000255236	172.105	3.86392	0.451867	9.32e-19	1.98e-16	CHKA-DT	105369362
ENSG00000260261	2247.9	-1.30484	0.15018	9.87e-19	2.08e-16	NA	NA
ENSG00000143436	3613.37	-0.909189	0.10424	1.27e-18	2.66e-16	MRPL9	65005
ENSG00000198513	5070.9	-3.00492	0.353518	1.49e-18	3.08e-16	ATL1	51062
ENSG00000170365	3644.05	-1.00297	0.115412	1.49e-18	3.08e-16	SMAD1	4086
ENSG00000181234	5673.21	1.30904	0.151503	1.56e-18	3.19e-16	TMEM132C	92293
ENSG00000137038	3331.16	2.09728	0.246234	1.67e-18	3.39e-16	DMAC1	90871
ENSG00000283293	196.84	-12.4691	3.24857	1.71e-18	3.45e-16	RN7SK	125050
ENSG00000180720	633.501	3.14286	0.371251	1.98e-18	3.97e-16	CHRM4	1132
ENSG00000168843	5665.7	1.64621	0.192726	2.27e-18	4.52e-16	FSTL5	56884
ENSG00000113732	2328.92	1.72671	0.20216	2.31e-18	4.56e-16	ATP6V0E1	8992
ENSG00000187867	2057.22	2.26868	0.267091	2.74e-18	5.39e-16	PALM3	342979
ENSG00000228400	181.337	6.90999	0.815914	3.23e-18	6.3e-16	LOC107985820	107985820
ENSG00000163344	2432.12	1.14043	0.132995	3.4e-18	6.59e-16	PMVK	10654
ENSG00000230979	128.555	-5.96872	0.71056	3.67e-18	7.07e-16	RPL18AP6	285053
ENSG00000167799	217.714	3.96266	0.474108	4.47e-18	8.54e-16	NUDT8	254552
ENSG00000180867	430.001	2.43269	0.289529	4.73e-18	8.97e-16	NA	NA
ENSG00000143384	30708.4	-0.951488	0.111044	4.99e-18	9.4e-16	MCL1	4170
ENSG00000138028	1196.27	2.31643	0.275854	5.12e-18	9.6e-16	CGREF1	10669
ENSG00000188388	236.717	12.288	3.1228	5.4e-18	1.01e-15	GOLGA6L3	100133220
ENSG00000115241	16039	1.02522	0.120196	6.32e-18	1.17e-15	PPM1G	5496
ENSG00000072135	4044.89	1.43095	0.16927	7.17e-18	1.32e-15	PTPN18	26469
ENSG00000064300	3437.15	1.18807	0.140117	7.53e-18	1.37e-15	NGFR	4804
ENSG00000100101	657.212	13.8539	3.3569	7.77e-18	1.41e-15	NA	NA
ENSG00000258701	114.7	5.75696	0.690006	8.85e-18	1.6e-15	LINC00638	196872
ENSG00000149571	841.416	2.50103	0.301391	1.09e-17	1.95e-15	KIRREL3	84623
ENSG00000179409	1480.59	1.31961	0.156849	1.11e-17	1.97e-15	GEMIN4	50628
ENSG00000280852	367.405	12.9575	3.23124	1.31e-17	2.31e-15	LOC653653	653653
ENSG00000113161	51359.5	-1.2978	0.154775	1.38e-17	2.42e-15	HMGCR	3156
ENSG00000077279	75466.9	-1.03633	0.12286	1.51e-17	2.63e-15	DCX	1641
ENSG00000175497	5543.24	1.2518	0.149467	1.66e-17	2.87e-15	DPP10	57628
ENSG00000157303	242.127	9.12034	1.05288	1.75e-17	3.01e-15	SUSD3	203328
ENSG00000259803	276.906	5.00152	0.61928	1.86e-17	3.19e-15	SLC22A31	146429
ENSG00000286264	391.093	6.22269	0.764407	1.88e-17	3.2e-15	LOC114841035	114841035
ENSG00000240755	212.763	-12.5681	3.28791	2.04e-17	3.46e-15	NA	NA
ENSG00000261488	129.1	6.6439	0.800981	2.12e-17	3.57e-15	TBILA	112806053
ENSG00000183570	1502.14	2.18128	0.264784	2.17e-17	3.64e-15	PCBP3	54039
ENSG00000162944	6179.65	-0.924519	0.110353	2.3e-17	3.83e-15	RFTN2	130132
ENSG00000145198	428.125	6.66299	0.835394	2.51e-17	4.15e-15	VWA5B2	90113
ENSG00000121769	581.354	-3.26392	0.400321	2.55e-17	4.19e-15	FABP3	2170
ENSG00000110628	647.202	2.10156	0.255933	2.65e-17	4.33e-15	SLC22A18	5002
ENSG00000129071	4324.95	-0.885251	0.105826	2.9e-17	4.71e-15	MBD4	8930
ENSG00000100664	18683.8	-1.03828	0.124548	2.94e-17	4.76e-15	EIF5	1983
ENSG00000265010	83.3503	-5.47684	0.668381	3.06e-17	4.92e-15	NA	NA
ENSG00000124208	503.236	-8.55688	1.04882	3.48e-17	5.56e-15	PEDS1-UBE2V1	387522
ENSG00000163520	7663.89	2.70866	0.333639	4.77e-17	7.59e-15	FBLN2	2199
ENSG00000091536	2392.17	-2.638	0.324731	5.23e-17	8.27e-15	MYO15A	51168
ENSG00000261786	197.69	5.26786	0.655597	6.11e-17	9.59e-15	NA	NA
ENSG00000108924	588.628	6.01366	0.750312	6.13e-17	9.59e-15	HLF	3131
ENSG00000136271	4429.3	-1.1861	0.14457	6.19e-17	9.63e-15	DDX56	54606
ENSG00000106538	1739.16	1.43949	0.175854	6.42e-17	9.94e-15	RARRES2	5919
ENSG00000154721	18273.3	-1.64941	0.202425	6.64e-17	1.02e-14	JAM2	58494
ENSG00000147130	22684	-1.31288	0.160546	7.64e-17	1.17e-14	ZMYM3	9203
ENSG00000286388	664.523	2.43355	0.302534	9.42e-17	1.43e-14	NA	NA
ENSG00000256087	3938.02	-1.52548	0.187924	1.02e-16	1.55e-14	ZNF432	9668
ENSG00000111300	8829.82	-2.05264	0.255786	1.3e-16	1.96e-14	NAA25	80018
ENSG00000169181	138.799	5.78116	0.726644	1.31e-16	1.96e-14	GSG1L	146395
ENSG00000227210	278.596	3.49383	0.441801	1.33e-16	1.98e-14	LOC101928222	101928222
ENSG00000107742	10938.7	-1.19391	0.147241	1.52e-16	2.25e-14	SPOCK2	9806
ENSG00000129353	19466.4	-0.94163	0.115576	1.55e-16	2.28e-14	SLC44A2	57153
ENSG00000103044	134.959	3.78097	0.477465	1.67e-16	2.46e-14	HAS3	3038
ENSG00000139629	209.516	4.73704	0.60012	1.74e-16	2.54e-14	GALNT6	11226
ENSG00000166450	23190.9	-1.14943	0.141711	1.78e-16	2.59e-14	PRTG	283659
ENSG00000168259	9976.42	-1.00143	0.123675	2.16e-16	3.13e-14	DNAJC7	7266
ENSG00000278540	20360.6	-0.788142	0.0968743	2.18e-16	3.13e-14	ACACA	31
ENSG00000164574	8926.92	1.47251	0.183389	2.23e-16	3.19e-14	GALNT10	55568
ENSG00000170004	23034.7	-1.30234	0.161821	2.31e-16	3.28e-14	CHD3	1107
ENSG00000067064	22675.6	-0.894038	0.109893	2.59e-16	3.66e-14	IDI1	3422
ENSG00000243742	1983.12	1.01055	0.125024	2.62e-16	3.69e-14	RPLP0P2	113157
ENSG00000138744	456.456	1.85175	0.232683	2.94e-16	4.12e-14	NAAA	27163
ENSG00000123560	7464.03	-1.37915	0.172333	3e-16	4.19e-14	PLP1	5354
ENSG00000109991	5828.55	-1.12714	0.140207	3.08e-16	4.28e-14	P2RX3	5024
ENSG00000146054	344.443	3.86678	0.493518	3.11e-16	4.29e-14	TRIM7	81786
ENSG00000061273	5663.41	-1.08413	0.134866	3.29e-16	4.52e-14	HDAC7	51564
ENSG00000104332	14016.3	1.39779	0.174945	3.42e-16	4.68e-14	SFRP1	6422
ENSG00000133107	3677.46	-1.37439	0.172209	3.59e-16	4.87e-14	TRPC4	7223
ENSG00000172889	863.576	4.02054	0.51413	3.6e-16	4.87e-14	EGFL7	51162
ENSG00000183250	259.567	3.92301	0.500556	3.61e-16	4.87e-14	LINC01547	84536
ENSG00000079313	5717.87	-2.2594	0.286659	4.57e-16	6.14e-14	REXO1	57455
ENSG00000053747	310.399	3.03188	0.385677	4.8e-16	6.41e-14	LAMA3	3909
ENSG00000197291	739.502	-1.62981	0.206072	4.88e-16	6.5e-14	RAMP2-AS1	100190938
ENSG00000228502	449.824	-3.62435	0.466393	5.07e-16	6.72e-14	NA	NA
ENSG00000162692	4977.73	-1.62614	0.205915	5.1e-16	6.72e-14	VCAM1	7412
ENSG00000130600	1962.96	-1.70663	0.216294	5.13e-16	6.73e-14	H19	283120
ENSG00000215045	193.362	4.35326	0.560367	5.41e-16	7.06e-14	GRID2IP	392862
ENSG00000283486	180.558	3.10069	0.401409	5.98e-16	7.77e-14	FAM95C	100289137
ENSG00000110435	4566.41	-0.926685	0.115967	6.07e-16	7.86e-14	PDHX	8050
ENSG00000185420	2673.91	1.44815	0.183239	6.29e-16	8.1e-14	SMYD3	64754
ENSG00000269968	214.811	-4.70719	0.609355	6.36e-16	8.16e-14	NA	NA
ENSG00000184786	465.977	-2.00575	0.256791	7.41e-16	9.45e-14	DYNLT2	6991
ENSG00000148204	17445.2	-1.47388	0.187808	9.21e-16	1.17e-13	CRB2	286204
ENSG00000076356	19142.5	-0.777758	0.097671	9.27e-16	1.17e-13	PLXNA2	5362
ENSG00000116985	1714.5	2.16525	0.27863	9.56e-16	1.2e-13	BMP8B	656
ENSG00000138685	4562.59	-1.34879	0.172887	1.55e-15	1.94e-13	FGF2	2247
ENSG00000197275	1670.57	-2.04119	0.265007	1.68e-15	2.1e-13	RAD54B	25788
ENSG00000103316	100.673	6.74032	0.857159	1.81e-15	2.25e-13	CRYM	1428
ENSG00000100234	4989.93	1.02572	0.131016	1.88e-15	2.33e-13	TIMP3	7078
ENSG00000132718	47333.4	-0.6729	0.0853095	1.92e-15	2.36e-13	SYT11	23208
ENSG00000154146	2766.66	2.45503	0.320426	2.03e-15	2.49e-13	NRGN	4900
ENSG00000130226	5193.62	1.10913	0.142285	2.36e-15	2.88e-13	DPP6	1804
ENSG00000187210	2193.81	2.56978	0.337301	2.54e-15	3.09e-13	GCNT1	2650
ENSG00000167807	306.813	3.82392	0.505468	2.69e-15	3.26e-13	NA	NA
ENSG00000137154	130418	-0.678003	0.0864941	2.91e-15	3.5e-13	RPS6	6194
ENSG00000128595	42327.8	0.862864	0.110556	3.06e-15	3.67e-13	CALU	813
ENSG00000111262	203.657	7.09273	0.936532	3.45e-15	4.12e-13	KCNA1	3736
ENSG00000136758	17341.7	-0.816128	0.104636	3.48e-15	4.14e-13	YME1L1	10730
ENSG00000162444	201.091	5.87416	0.778865	3.62e-15	4.29e-13	RBP7	116362
ENSG00000104549	31224.2	-1.40201	0.182635	3.79e-15	4.47e-13	SQLE	6713
ENSG00000122035	244.314	-5.55352	0.741089	4.31e-15	5.06e-13	RASL11A	387496
ENSG00000288258	220.414	12.1128	3.17186	4.34e-15	5.07e-13	NA	NA
ENSG00000113296	1102.65	1.14379	0.148414	4.35e-15	5.07e-13	THBS4	7060
ENSG00000263958	463.056	5.02614	0.673227	4.69e-15	5.44e-13	NETO1-DT	100505797
ENSG00000277443	121309	-0.911229	0.118261	5.23e-15	6.05e-13	MARCKS	4082
ENSG00000186854	594.331	1.77739	0.234274	5.59e-15	6.44e-13	TRABD2A	129293
ENSG00000273542	157.162	11.5885	3.09086	5.63e-15	6.46e-13	H4C12	8362
ENSG00000172508	104.902	7.71724	1.00374	6.1e-15	6.97e-13	CARNS1	57571
ENSG00000137124	3496.78	1.09896	0.14339	6.43e-15	7.32e-13	ALDH1B1	219
ENSG00000048162	613.773	1.3498	0.177126	6.65e-15	7.54e-13	NOP16	51491
ENSG00000271888	134.83	7.24107	0.956252	8.56e-15	9.66e-13	NA	NA
ENSG00000279228	213.195	4.38442	0.594041	9.84e-15	1.11e-12	NA	NA
ENSG00000197410	1198.33	2.50692	0.338817	1.29e-14	1.45e-12	DCHS2	54798
ENSG00000213190	28090.7	-1.2967	0.172312	1.32e-14	1.48e-12	MLLT11	10962
ENSG00000168811	109.37	5.57867	0.753481	1.35e-14	1.5e-12	IL12A	3592
ENSG00000253368	2044.59	1.51821	0.202719	1.48e-14	1.64e-12	TRNP1	388610
ENSG00000130635	16975.7	1.48329	0.198876	1.56e-14	1.73e-12	COL5A1	1289
ENSG00000216490	412.996	4.29207	0.596849	1.63e-14	1.79e-12	IFI30	10437
ENSG00000140350	27468.3	-0.825591	0.108863	1.77e-14	1.94e-12	ANP32A	8125
ENSG00000183527	1424.06	1.2465	0.166047	1.81e-14	1.98e-12	PSMG1	8624
ENSG00000148357	241.265	3.10269	0.42405	1.91e-14	2.08e-12	HMCN2	256158
ENSG00000134986	92137.6	-1.22492	0.163522	1.99e-14	2.14e-12	NREP	9315
ENSG00000138138	10007.4	-0.781616	0.103222	1.99e-14	2.14e-12	ATAD1	84896
ENSG00000165804	5566.72	-1.25009	0.16678	2.17e-14	2.33e-12	ZNF219	51222
ENSG00000189339	25010.7	-0.974526	0.129494	2.21e-14	2.37e-12	SLC35E2B	728661
ENSG00000270659	323.375	4.29165	0.590255	2.31e-14	2.47e-12	NA	NA
ENSG00000263001	58208.5	-0.962027	0.128148	2.34e-14	2.48e-12	GTF2I	2969
ENSG00000267834	114.179	3.89427	0.535403	2.63e-14	2.78e-12	NA	NA
ENSG00000154548	4123.92	-1.18658	0.159302	2.92e-14	3.07e-12	SRSF12	135295
ENSG00000162490	29867.9	0.726529	0.096329	2.92e-14	3.07e-12	DRAXIN	374946
ENSG00000137507	232.184	4.79969	0.664762	2.95e-14	3.09e-12	LRRC32	2615
ENSG00000060762	2908.53	1.53381	0.207766	3.02e-14	3.15e-12	MPC1	51660
ENSG00000173221	1576.62	2.3875	0.32706	3.11e-14	3.23e-12	GLRX	2745
ENSG00000070193	636.689	2.27982	0.312	3.14e-14	3.25e-12	FGF10	2255
ENSG00000167676	150.7	8.34445	1.08691	3.19e-14	3.29e-12	PLIN4	729359
ENSG00000070886	616.816	2.25592	0.308751	3.24e-14	3.32e-12	EPHA8	2046
ENSG00000217416	161.843	-9.63872	1.42713	3.25e-14	3.32e-12	NA	NA
ENSG00000106605	2585.31	1.12169	0.150874	3.72e-14	3.79e-12	BLVRA	644
ENSG00000214922	86.3058	6.08843	0.83325	3.77e-14	3.84e-12	HLA-F-AS1	285830
ENSG00000143258	3975.41	-1.24456	0.168417	4.18e-14	4.24e-12	USP21	27005
ENSG00000172476	400.215	-2.52699	0.348878	4.4e-14	4.44e-12	RAB40A	142684
ENSG00000172828	1173.77	-1.51645	0.206924	4.7e-14	4.72e-12	CES3	23491
ENSG00000173110	128.242	4.935	0.688881	5e-14	5.01e-12	HSPA6	3310
ENSG00000204934	255.604	4.54721	0.638192	5.46e-14	5.45e-12	ATP6V0E2-AS1	401431
ENSG00000104671	3443.79	-1.13433	0.154007	6.08e-14	6.05e-12	DCTN6	10671
ENSG00000145331	1506.93	1.48133	0.202866	6.18e-14	6.13e-12	TRMT10A	93587
ENSG00000131779	1710.94	-1.29903	0.177281	6.23e-14	6.15e-12	PEX11B	8799
ENSG00000276248	1011.35	-1.98007	0.274409	7.11e-14	7e-12	NA	NA
ENSG00000132155	12108.5	-0.645188	0.0867976	7.2e-14	7.07e-12	RAF1	5894
ENSG00000183688	4351.99	2.31008	0.322281	7.49e-14	7.33e-12	RFLNB	359845
ENSG00000272398	51892.3	-0.907796	0.123195	7.72e-14	7.52e-12	CD24	100133941
ENSG00000006327	220.377	2.92906	0.409993	7.8e-14	7.58e-12	TNFRSF12A	51330
ENSG00000099957	464.385	-1.82363	0.25299	8.73e-14	8.45e-12	P2RX6	9127
ENSG00000184144	44616.3	-0.953965	0.129536	8.81e-14	8.5e-12	CNTN2	6900
ENSG00000181904	10444.9	-1.03441	0.141327	9.4e-14	9.04e-12	C5orf24	134553
ENSG00000134698	5003.81	-1.02337	0.139869	9.88e-14	9.47e-12	AGO4	192670
ENSG00000121621	3358.82	-1.03769	0.141922	1.02e-13	9.66e-12	KIF18A	81930
ENSG00000173295	2228.32	1.05769	0.144584	1.02e-13	9.66e-12	FAM86B3P	286042
ENSG00000189143	200.637	6.52532	0.948709	1.02e-13	9.66e-12	CLDN4	1364
ENSG00000111530	28379	-0.784056	0.106583	1.05e-13	9.89e-12	CAND1	55832
ENSG00000119707	30631.9	-1.0544	0.144449	1.06e-13	9.97e-12	RBM25	58517
ENSG00000218672	166.908	5.34537	0.756371	1.08e-13	1.01e-11	NA	NA
ENSG00000104888	2364.01	1.92075	0.26794	1.1e-13	1.03e-11	SLC17A7	57030
ENSG00000107551	4257.41	0.995	0.136588	1.25e-13	1.17e-11	RASSF4	83937
ENSG00000215397	3600.56	-1.18827	0.1638	1.26e-13	1.17e-11	SCRT2	85508
ENSG00000231187	848.11	1.57516	0.219038	1.3e-13	1.2e-11	LOC102724593	102724593
ENSG00000105173	769.472	2.18416	0.306971	1.33e-13	1.23e-11	CCNE1	898
ENSG00000136504	11021.4	-0.710144	0.0969139	1.43e-13	1.32e-11	KAT7	11143
ENSG00000181450	5709.04	-1.16279	0.160695	1.49e-13	1.37e-11	ZNF678	339500
ENSG00000266208	188.613	8.64316	1.17276	1.49e-13	1.37e-11	NA	NA
ENSG00000104064	2714.15	-1.05686	0.145754	1.54e-13	1.41e-11	GABPB1	2553
ENSG00000151025	758.195	1.76164	0.246438	1.55e-13	1.41e-11	GPR158	57512
ENSG00000103742	4000.93	-1.2824	0.177959	1.56e-13	1.41e-11	IGDCC4	57722
ENSG00000087053	9254.87	-1.02847	0.142467	1.66e-13	1.5e-11	MTMR2	8898
ENSG00000174799	4486.57	-0.977672	0.134902	1.78e-13	1.61e-11	CEP135	9662
ENSG00000262094	213.451	4.3909	0.633351	1.9e-13	1.7e-11	NA	NA
ENSG00000131791	12873.3	-1.18891	0.165118	1.92e-13	1.72e-11	PRKAB2	5565
ENSG00000112319	811.954	1.35228	0.188574	1.94e-13	1.74e-11	EYA4	2070
ENSG00000080561	1489.78	-1.67195	0.23532	2.12e-13	1.89e-11	MID2	11043
ENSG00000166546	185.122	5.53979	0.802887	2.16e-13	1.92e-11	BEAN1	146227
ENSG00000275342	5472.37	-1.16756	0.162564	2.2e-13	1.94e-11	PRAG1	157285
ENSG00000148180	11895.1	1.20594	0.168046	2.23e-13	1.97e-11	GSN	2934
ENSG00000237945	1034.52	-1.07683	0.149771	2.26e-13	1.99e-11	LINC00649	100506334
ENSG00000274290	869.099	-1.77437	0.250698	2.33e-13	2.03e-11	H2BC6	8344
ENSG00000090013	2787.55	1.65973	0.233486	2.33e-13	2.03e-11	BLVRB	645
ENSG00000124279	1114.56	-1.69064	0.238667	2.37e-13	2.06e-11	FASTKD3	79072
ENSG00000235092	2592.27	1.77653	0.250895	2.38e-13	2.07e-11	NA	NA
ENSG00000140873	937.694	-1.87445	0.265744	2.45e-13	2.12e-11	ADAMTS18	170692
ENSG00000179295	28188.7	1.10738	0.154079	2.56e-13	2.21e-11	PTPN11	5781
ENSG00000005483	34325	-1.03534	0.144109	2.75e-13	2.36e-11	KMT2E	55904
ENSG00000136944	3758.72	0.839311	0.116317	2.81e-13	2.41e-11	LMX1B	4010
ENSG00000137878	366.124	5.60635	0.81565	3.07e-13	2.63e-11	GCOM1	145781
ENSG00000170430	1040.6	1.18215	0.165756	3.21e-13	2.74e-11	MGMT	4255
ENSG00000100991	9325.27	-0.898296	0.125187	3.4e-13	2.89e-11	TRPC4AP	26133
ENSG00000163053	5804.99	-1.93606	0.276886	3.6e-13	3.05e-11	SLC16A14	151473
ENSG00000255468	785.953	3.59051	0.522072	3.97e-13	3.35e-11	LOC102724064	102724064
ENSG00000165757	2064.23	1.80029	0.257166	4.11e-13	3.46e-11	JCAD	57608
ENSG00000047579	1404.4	1.9603	0.280816	4.13e-13	3.47e-11	DTNBP1	84062
ENSG00000150054	2076.48	1.30243	0.184346	4.44e-13	3.71e-11	MPP7	143098
ENSG00000149218	1807.75	1.66592	0.238093	4.77e-13	3.98e-11	ENDOD1	23052
ENSG00000114268	11343.8	-0.819103	0.114624	5.27e-13	4.39e-11	PFKFB4	5210
ENSG00000050767	1378.35	1.59457	0.228133	5.4e-13	4.48e-11	COL23A1	91522
ENSG00000253797	1814.96	0.944193	0.132912	5.47e-13	4.52e-11	UTP14C	9724
ENSG00000131788	4387.02	-1.16964	0.166205	5.66e-13	4.67e-11	PIAS3	10401
ENSG00000272841	593.24	-3.48428	0.510369	5.72e-13	4.71e-11	NA	NA
ENSG00000187624	516.412	2.2921	0.332437	6e-13	4.91e-11	C17orf97	400566
ENSG00000078725	1957.54	0.920906	0.129788	6.01e-13	4.91e-11	BRINP1	1620
ENSG00000137942	35797.6	-0.730486	0.102489	6.02e-13	4.91e-11	FNBP1L	54874
ENSG00000143190	13760.2	-0.652583	0.0915026	6.3e-13	5.13e-11	POU2F1	5451
ENSG00000214425	3804.9	-1.25419	0.178794	6.65e-13	5.39e-11	NA	NA
ENSG00000109265	14287.7	-0.865376	0.122222	6.97e-13	5.63e-11	CRACD	57482
ENSG00000167131	238.727	12.1574	3.26096	7.4e-13	5.96e-11	CCDC103	388389
ENSG00000213578	146.007	3.60104	0.529933	8.14e-13	6.54e-11	CPLX3	594855
ENSG00000155265	443.964	2.43094	0.355355	8.19e-13	6.56e-11	GOLGA7B	401647
ENSG00000141433	1040.27	-1.8277	0.265494	8.7e-13	6.95e-11	ADCYAP1	116
ENSG00000038427	46110.3	-1.29251	0.186083	8.97e-13	7.15e-11	VCAN	1462
ENSG00000167552	437081	-0.689251	0.0974366	9.45e-13	7.51e-11	TUBA1A	7846
ENSG00000071282	1740.41	2.07851	0.303486	9.57e-13	7.58e-11	LMCD1	29995
ENSG00000114204	901.394	-3.34334	0.49474	9.86e-13	7.79e-11	SERPINI2	5276
ENSG00000150893	8862.67	1.39318	0.200984	1.02e-12	8.01e-11	FREM2	341640
ENSG00000110321	130471	-1.13019	0.162368	1.04e-12	8.16e-11	EIF4G2	1982
ENSG00000182010	2886.73	-1.39212	0.20127	1.1e-12	8.63e-11	RTKN2	219790
ENSG00000256802	223.089	5.37272	0.807448	1.11e-12	8.68e-11	LOC100130111	100130111
ENSG00000058668	66190.4	-0.579519	0.0820942	1.16e-12	9.03e-11	ATP2B4	493
ENSG00000165821	26555.3	-1.00246	0.143576	1.17e-12	9.11e-11	SALL2	6297
ENSG00000100591	8588.03	0.885344	0.126254	1.31e-12	1.02e-10	AHSA1	10598
ENSG00000231817	362.046	4.00214	0.595926	1.32e-12	1.02e-10	LINC01198	101929344
ENSG00000138764	10893.7	-1.1558	0.166412	1.33e-12	1.03e-10	CCNG2	901
ENSG00000130055	7193.28	-0.920372	0.131922	1.35e-12	1.04e-10	GDPD2	54857
ENSG00000242735	70.2768	-10.7123	3.11172	1.46e-12	1.12e-10	NA	NA
ENSG00000110367	29307.9	-0.742373	0.105616	1.46e-12	1.12e-10	DDX6	1656
ENSG00000273047	128.042	-11.6347	3.28478	1.56e-12	1.19e-10	NA	NA
ENSG00000205476	10299.9	0.739706	0.105819	1.65e-12	1.26e-10	CCDC85C	317762
ENSG00000138614	3561.24	-1.00894	0.146427	1.66e-12	1.26e-10	INTS14	81556
ENSG00000286190	17344.7	0.824255	0.118188	1.66e-12	1.26e-10	LOC728392	728392
ENSG00000235555	357.935	7.61081	1.14081	1.71e-12	1.29e-10	NA	NA
ENSG00000112149	949.654	1.44103	0.210809	1.87e-12	1.41e-10	CD83	9308
ENSG00000228031	705.638	1.80836	0.266958	1.99e-12	1.5e-10	NA	NA
ENSG00000137486	3366.99	1.22405	0.178133	2.04e-12	1.53e-10	ARRB1	408
ENSG00000124875	111.326	6.10491	0.913623	2.3e-12	1.72e-10	CXCL6	6372
ENSG00000185043	2376.15	1.23839	0.181471	2.64e-12	1.97e-10	CIB1	10519
ENSG00000172201	30372.7	-0.969347	0.141288	2.72e-12	2.02e-10	ID4	3400
ENSG00000145241	4250.49	-1.61219	0.239033	2.78e-12	2.06e-10	CENPC	1060
ENSG00000258830	313.437	12.5508	3.35891	2.8e-12	2.07e-10	NA	NA
ENSG00000279208	346.479	-2.56233	0.385466	2.83e-12	2.08e-10	NA	NA
ENSG00000141441	2417.61	1.61908	0.239906	2.83e-12	2.08e-10	GAREM1	64762
ENSG00000120616	7325.43	-1.4534	0.215086	3.1e-12	2.28e-10	EPC1	80314
ENSG00000213443	102.754	-11.284	3.23541	3.47e-12	2.54e-10	NA	NA
ENSG00000163958	135.387	8.14909	1.17904	3.49e-12	2.55e-10	ZDHHC19	131540
ENSG00000236682	1098.86	1.51412	0.225216	3.78e-12	2.75e-10	MAP3K2-DT	100506922
ENSG00000246366	383.741	-2.17756	0.32804	3.81e-12	2.77e-10	LACTB2-AS1	286190
ENSG00000272138	136.826	3.61234	0.551619	3.85e-12	2.79e-10	LINC01607	101927067
ENSG00000184005	6230.44	1.26638	0.187401	4.02e-12	2.91e-10	ST6GALNAC3	256435
ENSG00000198171	4586.95	-1.02655	0.150929	4.04e-12	2.91e-10	DDRGK1	65992
ENSG00000179314	15052.8	1.07482	0.158183	4.07e-12	2.93e-10	WSCD1	23302
ENSG00000166292	158.352	9.23722	1.49527	4.22e-12	3.02e-10	TMEM100	55273
ENSG00000092010	4594.02	0.746971	0.107987	4.39e-12	3.14e-10	PSME1	5720
ENSG00000175548	5954.75	-1.06083	0.156349	4.58e-12	3.27e-10	ALG10B	144245
ENSG00000116983	3655.85	1.07058	0.158083	4.8e-12	3.41e-10	HPCAL4	51440
ENSG00000075292	31795.3	-0.718858	0.105108	5.11e-12	3.62e-10	ZNF638	27332
ENSG00000128294	4675.71	2.14766	0.325905	5.11e-12	3.62e-10	TPST2	8459
ENSG00000124216	407.982	2.17264	0.329585	5.15e-12	3.64e-10	SNAI1	6615
ENSG00000280164	670.699	-3.31769	0.50954	5.22e-12	3.68e-10	NA	NA
ENSG00000013441	14753.7	-1.30477	0.194798	5.44e-12	3.82e-10	CLK1	1195
ENSG00000174498	29472	-1.08469	0.161903	5.53e-12	3.87e-10	IGDCC3	9543
ENSG00000286830	207.789	3.06571	0.470351	5.62e-12	3.93e-10	NA	NA
ENSG00000166471	5907.66	-0.710665	0.104583	6.08e-12	4.24e-10	TMEM41B	440026
ENSG00000014914	2189.35	-2.07468	0.315792	6.16e-12	4.29e-10	MTMR11	10903
ENSG00000286176	88.6502	5.0533	0.781327	6.44e-12	4.47e-10	LOC107986257	107986257
ENSG00000197444	1968.81	2.12326	0.323546	6.64e-12	4.6e-10	OGDHL	55753
ENSG00000164889	6587.54	1.90583	0.289227	6.87e-12	4.75e-10	SLC4A2	6522
ENSG00000272010	113.146	6.61072	1.01503	7.09e-12	4.88e-10	NA	NA
ENSG00000005801	9966.12	-0.981751	0.146116	7.64e-12	5.25e-10	ZNF195	7748
ENSG00000249264	288.787	-1.89564	0.289105	7.69e-12	5.28e-10	NA	NA
ENSG00000157890	568.321	2.64606	0.409231	7.78e-12	5.32e-10	MEGF11	84465
ENSG00000106236	6174.05	1.10622	0.1656	8.28e-12	5.65e-10	NPTX2	4885
ENSG00000157680	4598.3	1.34584	0.202872	8.35e-12	5.68e-10	DGKI	9162
ENSG00000273749	8864.93	-0.816382	0.121186	8.58e-12	5.83e-10	CYFIP1	23191
ENSG00000136628	21313	-0.909349	0.135492	8.67e-12	5.87e-10	EPRS1	2058
ENSG00000153253	10762.1	-1.08458	0.16235	8.69e-12	5.87e-10	SCN3A	6328
ENSG00000167549	1701.83	1.51984	0.230364	8.89e-12	5.99e-10	CORO6	84940
ENSG00000137825	164.539	6.07103	0.948391	8.96e-12	6.03e-10	ITPKA	3706
ENSG00000288095	238.442	3.35222	0.521776	9.38e-12	6.3e-10	NA	NA
ENSG00000140525	10721.5	-1.05808	0.158545	9.69e-12	6.49e-10	FANCI	55215
ENSG00000151967	6521.39	-1.07076	0.160702	9.76e-12	6.52e-10	SCHIP1	29970
ENSG00000168214	27857.8	-0.682914	0.10021	9.86e-12	6.57e-10	RBPJ	3516
ENSG00000213937	116.466	6.94047	1.06887	9.88e-12	6.57e-10	CLDN9	9080
ENSG00000105427	355.026	4.56504	0.715038	1.03e-11	6.82e-10	CNFN	84518
ENSG00000231827	3030.6	-2.34148	0.362146	1.08e-11	7.15e-10	LOC343052	343052
ENSG00000182459	122.079	7.42181	1.13016	1.08e-11	7.15e-10	TEX19	400629
ENSG00000129219	1634.07	-1.04933	0.157936	1.14e-11	7.53e-10	PLD2	5338
ENSG00000006634	4908.95	-1.60277	0.244866	1.17e-11	7.67e-10	DBF4	10926
ENSG00000168356	236.361	2.69427	0.419326	1.17e-11	7.67e-10	SCN11A	11280
ENSG00000273702	419.56	3.62709	0.568336	1.18e-11	7.72e-10	NA	NA
ENSG00000124785	4912.85	-0.964647	0.14494	1.2e-11	7.84e-10	NRN1	51299
ENSG00000102924	1910.83	1.4182	0.21612	1.21e-11	7.85e-10	CBLN1	869
ENSG00000138663	5017.15	-1.50302	0.229693	1.25e-11	8.11e-10	COPS4	51138
ENSG00000025039	11677.7	-0.687721	0.102593	1.25e-11	8.1e-10	RRAGD	58528
ENSG00000250934	148.003	3.61238	0.567031	1.28e-11	8.31e-10	NA	NA
ENSG00000221890	4820.2	1.15414	0.174627	1.29e-11	8.34e-10	NPTXR	23467
ENSG00000196668	2213.31	1.44619	0.220825	1.33e-11	8.57e-10	LINC00173	100287569
ENSG00000159579	7314.96	-1.13064	0.171444	1.42e-11	9.14e-10	RSPRY1	89970
ENSG00000112245	21105.3	-0.945042	0.14243	1.43e-11	9.16e-10	PTP4A1	7803
ENSG00000229299	215.625	5.94898	0.939126	1.43e-11	9.16e-10	NA	NA
ENSG00000143355	7306.77	-1.3729	0.20977	1.44e-11	9.2e-10	LHX9	56956
ENSG00000086991	456.325	-1.84395	0.28513	1.46e-11	9.32e-10	NOX4	50507
ENSG00000224287	597.724	2.20112	0.342249	1.48e-11	9.4e-10	MSL3P1	151507
ENSG00000169231	5218.99	-1.5158	0.232971	1.49e-11	9.45e-10	THBS3	7059
ENSG00000132196	4950.78	-1.039	0.157243	1.5e-11	9.49e-10	HSD17B7	51478
ENSG00000204706	235.851	3.36014	0.530465	1.5e-11	9.49e-10	MAMDC2-AS1	100507244
ENSG00000037965	2888.72	-1.55647	0.239377	1.52e-11	9.56e-10	HOXC8	3224
ENSG00000134824	51445.7	-1.14734	0.174025	1.52e-11	9.56e-10	FADS2	9415
ENSG00000106341	973.209	3.11059	0.488669	1.54e-11	9.66e-10	PPP1R17	10842
ENSG00000259976	5964.82	-1.48775	0.228827	1.6e-11	9.99e-10	NA	NA
ENSG00000272973	149.528	2.95039	0.463332	1.6e-11	9.98e-10	NA	NA
ENSG00000159398	63.3993	-10.5076	3.11966	1.67e-11	1.04e-09	CES5A	221223
ENSG00000113328	33993.6	-0.668423	0.0998981	1.71e-11	1.06e-09	CCNG1	900
ENSG00000264920	604.668	1.98849	0.309202	1.72e-11	1.06e-09	SP2-DT	102724532
ENSG00000078403	12185	-0.948784	0.143687	1.76e-11	1.09e-09	MLLT10	8028
ENSG00000198417	93.472	7.64782	1.14336	1.89e-11	1.17e-09	MT1F	4494
ENSG00000137343	13114	-1.23555	0.189278	1.92e-11	1.18e-09	ATAT1	79969
ENSG00000120049	1465.83	3.48861	0.553366	2.02e-11	1.24e-09	KCNIP2	30819
ENSG00000134247	7795.29	-1.05544	0.160951	2.04e-11	1.25e-09	PTGFRN	5738
ENSG00000183873	197.054	8.74278	1.33795	2.04e-11	1.25e-09	SCN5A	6331
ENSG00000176058	858.731	2.0479	0.320152	2.08e-11	1.27e-09	TPRN	286262
ENSG00000114120	24262.4	-1.01044	0.153123	2.1e-11	1.28e-09	SLC25A36	55186
ENSG00000177556	1915.39	0.862454	0.130781	2.12e-11	1.29e-09	ATOX1	475
ENSG00000168824	7312.82	-1.44733	0.223464	2.13e-11	1.29e-09	NSG1	27065
ENSG00000114480	3418.34	-1.27552	0.196112	2.14e-11	1.3e-09	GBE1	2632
ENSG00000174279	694.2	-2.64465	0.41821	2.25e-11	1.36e-09	EVX2	344191
ENSG00000102317	11947.5	-1.02781	0.157108	2.27e-11	1.37e-09	RBM3	5935
ENSG00000102038	17278.1	-0.666063	0.0999467	2.27e-11	1.37e-09	SMARCA1	6594
ENSG00000132199	3828.8	-1.00781	0.15386	2.29e-11	1.37e-09	ENOSF1	55556
ENSG00000149485	35155.4	-0.882208	0.134245	2.36e-11	1.41e-09	FADS1	3992
ENSG00000187800	225.887	7.31243	1.17474	2.38e-11	1.42e-09	PEAR1	375033
ENSG00000184441	295.469	4.24688	0.679252	2.4e-11	1.43e-09	NA	NA
ENSG00000232872	80.8913	4.67111	0.744281	2.41e-11	1.44e-09	CTAGE3P	220112
ENSG00000171617	37264.7	-0.605283	0.0906939	2.44e-11	1.45e-09	ENC1	8507
ENSG00000181585	99.547	5.71702	0.903587	2.49e-11	1.48e-09	TMIE	259236
ENSG00000287935	99.7208	3.17969	0.506059	2.57e-11	1.52e-09	NA	NA
ENSG00000134516	298.545	-2.66416	0.423321	2.62e-11	1.54e-09	DOCK2	1794
ENSG00000273373	1927.84	-1.88351	0.295587	2.62e-11	1.54e-09	NA	NA
ENSG00000188732	2444.77	0.829241	0.126211	2.66e-11	1.56e-09	FAM221A	340277
ENSG00000213719	8924.05	-0.562658	0.0849952	2.69e-11	1.58e-09	CLIC1	1192
ENSG00000145780	7390.04	-0.953565	0.145776	2.71e-11	1.59e-09	FEM1C	56929
ENSG00000043514	4093.28	-1.31323	0.203355	2.78e-11	1.62e-09	TRIT1	54802
ENSG00000166206	8680.95	0.594457	0.0901619	2.86e-11	1.67e-09	GABRB3	2562
ENSG00000147162	34042.5	-1.05218	0.162077	2.93e-11	1.71e-09	OGT	8473
ENSG00000237580	143.366	11.3093	3.1982	2.98e-11	1.73e-09	NA	NA
ENSG00000136297	141.534	7.21466	1.14699	3.06e-11	1.78e-09	MMD2	221938
ENSG00000144619	2235.64	0.899054	0.137598	3.08e-11	1.78e-09	CNTN4	152330
ENSG00000197329	9726.56	-0.686286	0.10421	3.16e-11	1.83e-09	PELI1	57162
ENSG00000070756	175144	0.565349	0.0856645	3.35e-11	1.93e-09	PABPC1	26986
ENSG00000054793	14396.2	-1.0469	0.161761	3.36e-11	1.93e-09	ATP9A	10079
ENSG00000175198	4802.43	1.19338	0.184879	3.44e-11	1.97e-09	PCCA	5095
ENSG00000231431	68.3844	6.62031	1.03709	3.44e-11	1.97e-09	LOC440910	440910
ENSG00000176510	65.9114	-5.55925	0.885738	3.46e-11	1.97e-09	OR10AC1	392133
ENSG00000286214	24800.5	-1.2319	0.19132	3.46e-11	1.97e-09	NA	NA
ENSG00000128564	416.241	2.21404	0.352342	3.64e-11	2.07e-09	VGF	7425
ENSG00000128228	924.228	2.1279	0.338479	3.69e-11	2.1e-09	SDF2L1	23753
ENSG00000285777	191.957	8.57495	1.33564	3.74e-11	2.12e-09	NA	NA
ENSG00000236901	4023.04	1.07302	0.165943	3.78e-11	2.14e-09	MIR600HG	81571
ENSG00000251485	227.831	4.80195	0.779368	3.94e-11	2.22e-09	NA	NA
ENSG00000136938	19177.7	-0.83759	0.128756	3.96e-11	2.23e-09	ANP32B	10541
ENSG00000151612	9227.16	-1.29009	0.201464	4.18e-11	2.35e-09	ZNF827	152485
ENSG00000149313	8586.71	-0.852642	0.131413	4.18e-11	2.35e-09	AASDHPPT	60496
ENSG00000166135	8644.84	0.86023	0.132369	4.23e-11	2.37e-09	HIF1AN	55662
ENSG00000146085	4429	-0.595231	0.0910421	4.27e-11	2.39e-09	MMUT	4594
ENSG00000113712	20108.5	-0.773181	0.11887	4.4e-11	2.45e-09	CSNK1A1	1452
ENSG00000164694	471.529	7.38727	1.29329	4.4e-11	2.45e-09	FNDC1	84624
ENSG00000254004	8658.55	-0.788233	0.121371	4.58e-11	2.54e-09	ZNF260	339324
ENSG00000174136	28490.9	-0.967587	0.150214	4.71e-11	2.61e-09	RGMB	285704
ENSG00000132394	1242.21	1.69874	0.268735	4.71e-11	2.61e-09	EEFSEC	60678
ENSG00000172687	8888.19	-0.776172	0.119541	4.75e-11	2.62e-09	ZNF738	148203
ENSG00000136536	12395.4	-0.777798	0.120059	4.97e-11	2.74e-09	MARCHF7	64844
ENSG00000268089	1633.76	2.22808	0.356988	5.03e-11	2.77e-09	GABRQ	55879
ENSG00000143061	15523.1	0.791298	0.122946	5.04e-11	2.77e-09	IGSF3	3321
ENSG00000088827	127.42	8.76362	1.5034	5.07e-11	2.78e-09	SIGLEC1	6614
ENSG00000224081	354.184	2.66616	0.432155	5.21e-11	2.85e-09	SLC44A3-AS1	101928079
ENSG00000167244	12793.2	1.03659	0.161341	5.29e-11	2.89e-09	IGF2	3481
ENSG00000185988	265.58	4.67665	0.76443	5.38e-11	2.93e-09	PLK5	126520
ENSG00000162105	6195.22	-1.00684	0.157781	5.44e-11	2.96e-09	SHANK2	22941
ENSG00000214595	1145.33	2.89362	0.469226	5.58e-11	3.03e-09	EML6	400954
ENSG00000182253	3716.93	1.99204	0.319999	5.65e-11	3.06e-09	SYNM	23336
ENSG00000108349	27320.1	-1.14405	0.179691	5.78e-11	3.13e-09	CASC3	22794
ENSG00000261103	79.8644	4.45928	0.727807	6.21e-11	3.35e-09	NA	NA
ENSG00000158195	17756.4	-1.09572	0.172303	7.18e-11	3.87e-09	WASF2	10163
ENSG00000272274	61.3783	5.47985	0.890175	7.27e-11	3.9e-09	LINC00551	283483
ENSG00000225449	104.306	6.46032	1.0491	7.27e-11	3.9e-09	RAB6C-AS1	100131320
ENSG00000181274	690.58	1.21169	0.191257	7.34e-11	3.94e-09	FRAT2	23401
ENSG00000152192	7510.69	-1.26297	0.199962	7.44e-11	3.98e-09	POU4F1	5457
ENSG00000137558	10273.3	-2.01567	0.325773	7.6e-11	4.06e-09	PI15	51050
ENSG00000224846	79.3515	8.269	1.4294	7.82e-11	4.16e-09	NA	NA
ENSG00000286705	89.597	5.04295	0.827864	7.83e-11	4.16e-09	NA	NA
ENSG00000174028	3315.55	1.95111	0.314728	7.93e-11	4.21e-09	NA	NA
ENSG00000131015	241.209	4.48295	0.739599	8.17e-11	4.33e-09	ULBP2	80328
ENSG00000149260	4897.49	0.981674	0.154413	8.75e-11	4.63e-09	CAPN5	726
ENSG00000267390	171.567	2.92851	0.479773	8.76e-11	4.63e-09	NA	NA
ENSG00000118482	23151.7	-0.816681	0.128116	8.98e-11	4.73e-09	PHF3	23469
ENSG00000186288	87.6026	5.23495	0.86432	9.19e-11	4.84e-09	PABPC1L2A	340529
ENSG00000177551	897.414	-1.92105	0.311417	9.3e-11	4.88e-09	NHLH2	4808
ENSG00000164919	13600.2	0.769217	0.1203	9.44e-11	4.95e-09	COX6C	1345
ENSG00000099284	12226.1	-1.11659	0.176934	9.52e-11	4.98e-09	MACROH2A2	55506
ENSG00000101191	12448.1	-0.586742	0.0913686	9.66e-11	5.04e-09	DIDO1	11083
ENSG00000157306	440.129	2.80731	0.462001	9.99e-11	5.21e-09	NA	NA
ENSG00000173905	13193.1	0.771349	0.122023	1.17e-10	6.09e-09	GOLIM4	27333
ENSG00000123219	3478.04	-1.50292	0.24255	1.19e-10	6.17e-09	CENPK	64105
ENSG00000106682	36052	-0.678949	0.106391	1.28e-10	6.62e-09	EIF4H	7458
ENSG00000129255	2220.72	-2.38024	0.392727	1.3e-10	6.75e-09	MPDU1	9526
ENSG00000223478	205.408	5.45856	0.913962	1.31e-10	6.75e-09	LOC100506100	100506100
ENSG00000112837	332.591	8.79165	1.48151	1.33e-10	6.86e-09	TBX18	9096
ENSG00000124767	22627.4	-0.57764	0.0905833	1.35e-10	6.93e-09	GLO1	2739
ENSG00000152700	6293.74	1.49244	0.241507	1.38e-10	7.1e-09	SAR1B	51128
ENSG00000120137	41172.1	-0.687918	0.107692	1.45e-10	7.42e-09	PANK3	79646
ENSG00000115827	7406.16	-0.868849	0.138133	1.48e-10	7.56e-09	DCAF17	80067
ENSG00000133318	45277	-1.01963	0.162992	1.54e-10	7.89e-09	RTN3	10313
ENSG00000135604	274.791	3.24889	0.543776	1.66e-10	8.45e-09	STX11	8676
ENSG00000164330	7178.24	-0.839117	0.134245	1.67e-10	8.48e-09	EBF1	1879
ENSG00000237423	238.54	6.60459	1.11548	1.67e-10	8.48e-09	NA	NA
ENSG00000183287	993.592	0.981126	0.156807	1.68e-10	8.51e-09	CCBE1	147372
ENSG00000085662	7965.71	1.17937	0.190065	1.69e-10	8.57e-09	AKR1B1	231
ENSG00000134330	255.746	1.50166	0.244359	1.71e-10	8.63e-09	IAH1	285148
ENSG00000127252	790.955	1.85469	0.304614	1.71e-10	8.62e-09	PLAAT1	57110
ENSG00000272540	142.664	-4.04983	0.681499	1.73e-10	8.73e-09	NA	NA
ENSG00000140557	9555.9	-0.743168	0.118089	1.79e-10	8.99e-09	ST8SIA2	8128
ENSG00000100027	8690.62	-1.01306	0.162439	1.81e-10	9.07e-09	YPEL1	29799
ENSG00000171421	1735.54	1.41667	0.230417	1.84e-10	9.23e-09	MRPL36	64979
ENSG00000068831	681.023	3.17499	0.534049	1.84e-10	9.21e-09	RASGRP2	10235
ENSG00000243431	183.852	4.9544	0.840052	2.03e-10	1.01e-08	RPL5P30	645160
ENSG00000100796	11093.7	-0.751419	0.119841	2.05e-10	1.02e-08	PPP4R3A	55671
ENSG00000183840	162.794	3.59271	0.605388	2.05e-10	1.02e-08	GPR39	2863
ENSG00000185669	117.671	6.337	1.07026	2.13e-10	1.06e-08	SNAI3	333929
ENSG00000173041	2791.06	-0.955105	0.153583	2.16e-10	1.07e-08	ZNF680	340252
ENSG00000138674	29808.2	-0.777339	0.124155	2.18e-10	1.08e-08	SEC31A	22872
ENSG00000006047	2137.49	2.24644	0.374196	2.18e-10	1.08e-08	YBX2	51087
ENSG00000125356	5701.17	0.953246	0.153095	2.19e-10	1.08e-08	NDUFA1	4694
ENSG00000138136	525.288	-2.67492	0.448831	2.2e-10	1.08e-08	LBX1	10660
ENSG00000012817	7696.83	-0.831536	0.134179	2.2e-10	1.08e-08	KDM5D	8284
ENSG00000105755	2065.44	0.897113	0.144006	2.22e-10	1.09e-08	ETHE1	23474
ENSG00000018625	30782.7	-1.60039	0.26493	2.26e-10	1.11e-08	ATP1A2	477
ENSG00000114270	5226.41	1.95649	0.324579	2.31e-10	1.13e-08	COL7A1	1294
ENSG00000074527	1996.56	-1.40037	0.229274	2.35e-10	1.15e-08	NTN4	59277
ENSG00000106089	3466.42	1.65025	0.272424	2.51e-10	1.22e-08	STX1A	6804
ENSG00000169564	22984.7	-0.690459	0.110464	2.56e-10	1.25e-08	PCBP1	5093
ENSG00000088832	10344.9	0.580495	0.0938859	2.73e-10	1.33e-08	FKBP1A	2280
ENSG00000119915	55.6394	9.80638	2.972	2.82e-10	1.37e-08	ELOVL3	83401
ENSG00000178177	7432.24	-0.959089	0.155305	2.84e-10	1.37e-08	LCORL	254251
ENSG00000070371	2314.23	1.65631	0.27444	2.86e-10	1.38e-08	CLTCL1	8218
ENSG00000113749	129.412	7.08389	1.19425	2.9e-10	1.4e-08	HRH2	3274
ENSG00000126012	16104.5	-0.866896	0.139889	2.92e-10	1.4e-08	KDM5C	8242
ENSG00000259867	507.668	2.082	0.348556	2.92e-10	1.4e-08	NA	NA
ENSG00000184428	2040.76	1.22695	0.200577	2.94e-10	1.41e-08	TOP1MT	116447
ENSG00000124613	1687.7	-1.20345	0.196906	2.97e-10	1.42e-08	ZNF391	346157
ENSG00000161958	10683.9	-0.94061	0.1527	3.08e-10	1.47e-08	FGF11	2256
ENSG00000048540	4820.31	-1.55574	0.25701	3.09e-10	1.48e-08	LMO3	55885
ENSG00000128709	66.5861	6.12826	1.02495	3.11e-10	1.48e-08	HOXD9	3235
ENSG00000117360	7005.92	-0.82292	0.133009	3.2e-10	1.52e-08	PRPF3	9129
ENSG00000153560	10659.5	-0.932442	0.151307	3.24e-10	1.54e-08	UBP1	7342
ENSG00000113269	23196.8	-0.883444	0.143166	3.29e-10	1.56e-08	RNF130	55819
ENSG00000120658	2667.14	1.31934	0.21716	3.29e-10	1.56e-08	ENOX1	55068
ENSG00000141194	109.518	3.4894	0.595649	3.3e-10	1.56e-08	OR4D1	26689
ENSG00000134758	5373.7	-1.0909	0.178374	3.32e-10	1.57e-08	RNF138	51444
ENSG00000096696	1343.38	1.12837	0.184552	3.36e-10	1.58e-08	DSP	1832
ENSG00000154262	152.747	2.03542	0.342246	3.37e-10	1.59e-08	ABCA6	23460
ENSG00000119681	934.097	1.82126	0.30455	3.43e-10	1.61e-08	LTBP2	4053
ENSG00000230798	86.8669	4.99533	0.852956	3.47e-10	1.63e-08	FOXD3-AS1	100996301
ENSG00000164548	11229.5	-1.45701	0.241327	3.52e-10	1.65e-08	TRA2A	29896
ENSG00000149926	5238.23	-1.28158	0.211457	3.6e-10	1.68e-08	TLCD3B	83723
ENSG00000213885	1061.99	1.51375	0.251366	3.61e-10	1.69e-08	NA	NA
ENSG00000110090	1969.71	2.11581	0.357272	3.76e-10	1.75e-08	CPT1A	1374
ENSG00000137693	20218.5	-0.860464	0.139976	3.89e-10	1.81e-08	YAP1	10413
ENSG00000143919	869.519	1.5076	0.250713	3.91e-10	1.81e-08	CAMKMT	79823
ENSG00000130813	1594.76	1.55142	0.258436	4e-10	1.86e-08	SHFL	55337
ENSG00000260231	705.774	2.37652	0.403083	4.08e-10	1.89e-08	KDM7A-DT	100134229
ENSG00000141934	1267.34	1.7902	0.301466	4.37e-10	2.02e-08	PLPP2	8612
ENSG00000171794	72.9855	8.04471	1.45719	4.49e-10	2.07e-08	UTF1	8433
ENSG00000138078	26317.6	-0.824091	0.13445	4.53e-10	2.09e-08	PREPL	9581
ENSG00000125388	1234.51	1.12705	0.185916	4.61e-10	2.12e-08	GRK4	2868
ENSG00000180448	1600.78	1.34141	0.223476	4.65e-10	2.14e-08	ARHGAP45	23526
ENSG00000187902	2870.03	2.04969	0.347771	4.99e-10	2.29e-08	SHISA7	729956
ENSG00000171951	5593.99	0.831025	0.135941	5.19e-10	2.37e-08	SCG2	7857
ENSG00000196972	1142.16	1.4057	0.234933	5.22e-10	2.39e-08	SMIM10L2B	644596
ENSG00000120129	2238.55	1.6313	0.274579	5.26e-10	2.4e-08	DUSP1	1843
ENSG00000198315	17664.8	-0.707135	0.114881	5.5e-10	2.51e-08	ZKSCAN8	7745
ENSG00000114423	11294.9	-1.04047	0.17217	5.67e-10	2.57e-08	CBLB	868
ENSG00000107731	8256.37	1.08675	0.179949	5.67e-10	2.57e-08	UNC5B	219699
ENSG00000183850	2134.85	-1.55645	0.262137	5.73e-10	2.6e-08	ZNF730	100129543
ENSG00000228906	92.7342	5.83909	1.01227	5.76e-10	2.61e-08	NA	NA
ENSG00000169918	2397.91	1.79846	0.305584	5.8e-10	2.62e-08	OTUD7A	161725
ENSG00000185985	7229.82	-1.01218	0.167375	5.82e-10	2.62e-08	SLITRK2	84631
ENSG00000147535	4470.83	-0.83698	0.137559	5.84e-10	2.63e-08	PLPP5	84513
ENSG00000105518	3156.21	1.76105	0.298461	5.85e-10	2.63e-08	TMEM205	374882
ENSG00000168779	1075.15	-1.50809	0.254565	6.2e-10	2.78e-08	SHOX2	6474
ENSG00000281005	151.755	3.18214	0.553286	6.51e-10	2.92e-08	LINC00921	283876
ENSG00000167157	85.619	7.41881	1.23157	6.53e-10	2.92e-08	PRRX2	51450
ENSG00000109805	6478.61	-0.891883	0.147223	6.56e-10	2.93e-08	NCAPG	64151
ENSG00000155363	4602.31	-1.75282	0.298494	6.64e-10	2.96e-08	MOV10	4343
ENSG00000166265	2902.61	-0.620252	0.101474	6.68e-10	2.97e-08	CYYR1	116159
ENSG00000128606	2530.4	-1.25365	0.210118	6.74e-10	3e-08	LRRC17	10234
ENSG00000105576	22318.6	-0.893083	0.147493	6.74e-10	3e-08	TNPO2	30000
ENSG00000112038	1341.18	-1.93214	0.330646	6.8e-10	3.01e-08	OPRM1	4988
ENSG00000125844	9076.77	1.80568	0.307158	6.89e-10	3.05e-08	RRBP1	6238
ENSG00000077150	2821.68	1.46675	0.248231	7.02e-10	3.1e-08	NFKB2	4791
ENSG00000027644	174.495	5.32558	0.939211	7.07e-10	3.12e-08	INSRR	3645
ENSG00000158186	3996.14	-1.64591	0.280147	7.29e-10	3.21e-08	MRAS	22808
ENSG00000103021	4730.85	1.32512	0.223557	7.29e-10	3.21e-08	CCDC113	29070
ENSG00000147119	259.353	2.63287	0.456219	7.3e-10	3.21e-08	CHST7	56548
ENSG00000172667	21661.9	-0.984618	0.163757	7.37e-10	3.23e-08	ZMAT3	64393
ENSG00000288550	118.537	10.9333	3.21928	7.49e-10	3.28e-08	CRELD1	78987
ENSG00000182040	99.2793	5.41405	0.966237	7.66e-10	3.35e-08	USH1G	124590
ENSG00000254093	1116.71	1.43231	0.242221	7.73e-10	3.38e-08	PINX1	54984
ENSG00000177311	4374.05	-1.70537	0.291489	8.03e-10	3.5e-08	ZBTB38	253461
ENSG00000127540	5898.63	1.7695	0.302568	8.04e-10	3.5e-08	UQCR11	10975
ENSG00000135116	860.372	1.65866	0.28315	8.37e-10	3.64e-08	HRK	8739
ENSG00000262633	68.9488	-10.5401	3.22874	8.87e-10	3.85e-08	NA	NA
ENSG00000156687	2234.23	1.30187	0.220486	9.11e-10	3.94e-08	UNC5D	137970
ENSG00000185519	658.557	1.49727	0.254904	9.11e-10	3.94e-08	FAM131C	348487
ENSG00000122417	10064.5	-1.31805	0.222621	9.4e-10	4.06e-08	ODF2L	57489
ENSG00000197937	3711.41	-0.850484	0.14166	9.64e-10	4.16e-08	ZNF347	84671
ENSG00000213079	13541.1	-0.766695	0.12733	9.74e-10	4.19e-08	SCAF8	22828
ENSG00000171314	43485.5	-0.478268	0.0786925	9.75e-10	4.19e-08	PGAM1	5223
ENSG00000224818	46.1602	-9.91825	3.10428	1.04e-09	4.44e-08	NA	NA
ENSG00000272416	94.1256	7.54558	1.27667	1.04e-09	4.47e-08	NA	NA
ENSG00000254377	7568.93	-1.40492	0.239848	1.05e-09	4.49e-08	MIR124-2HG	100130155
ENSG00000100403	13301.1	-0.585541	0.0968123	1.05e-09	4.49e-08	ZC3H7B	23264
ENSG00000101298	2019.98	1.07278	0.180975	1.13e-09	4.83e-08	SNPH	9751
ENSG00000147324	3889.9	-1.13933	0.193286	1.22e-09	5.21e-08	MFHAS1	9258
ENSG00000123411	4522.85	-1.15398	0.195927	1.24e-09	5.29e-08	IKZF4	64375
ENSG00000173226	3607.42	-0.621976	0.103489	1.27e-09	5.39e-08	IQCB1	9657
ENSG00000166619	10978.5	-0.982621	0.165827	1.28e-09	5.44e-08	BLCAP	10904
ENSG00000280347	787.932	-1.01259	0.171161	1.31e-09	5.55e-08	NA	NA
ENSG00000224769	78.612	5.07831	0.903186	1.31e-09	5.54e-08	NA	NA
ENSG00000247081	194.408	3.51806	0.624971	1.32e-09	5.58e-08	LOC105369147	105369147
ENSG00000091986	11731	-0.636389	0.106184	1.36e-09	5.74e-08	CCDC80	151887
ENSG00000164283	94.3937	6.61533	1.19028	1.36e-09	5.74e-08	ESM1	11082
ENSG00000186235	72.8135	7.34739	1.23883	1.36e-09	5.74e-08	LINC02610	151174
ENSG00000099822	1025.33	1.19964	0.204541	1.37e-09	5.76e-08	HCN2	610
ENSG00000226355	109.346	10.7923	3.21263	1.37e-09	5.75e-08	LOC105376291	105376291
ENSG00000272950	107.113	5.12905	0.920094	1.38e-09	5.78e-08	NA	NA
ENSG00000026103	775.815	-1.2593	0.215347	1.39e-09	5.82e-08	FAS	355
ENSG00000154134	19655.6	-1.53059	0.262685	1.4e-09	5.83e-08	ROBO3	64221
ENSG00000111276	12771	-0.85967	0.144328	1.41e-09	5.88e-08	CDKN1B	1027
ENSG00000121905	1146.07	1.58356	0.273811	1.42e-09	5.91e-08	HPCA	3208
ENSG00000273015	3852.06	-1.2211	0.208723	1.43e-09	5.93e-08	NA	NA
ENSG00000134107	8467.45	-1.09085	0.185371	1.43e-09	5.93e-08	BHLHE40	8553
ENSG00000231943	52.8931	6.61424	1.15043	1.43e-09	5.93e-08	PGM5P4-AS1	103344932
ENSG00000101132	3400.01	-0.990372	0.167894	1.5e-09	6.19e-08	PFDN4	5203
ENSG00000280038	257.378	1.95627	0.342491	1.54e-09	6.38e-08	NA	NA
ENSG00000248587	313.889	3.82009	0.686968	1.62e-09	6.69e-08	NA	NA
ENSG00000278784	670.547	-1.44453	0.249911	1.64e-09	6.77e-08	NA	NA
ENSG00000127418	13539.4	1.48388	0.256908	1.72e-09	7.09e-08	FGFRL1	53834
ENSG00000117395	4120.73	0.978495	0.166231	1.73e-09	7.11e-08	EBNA1BP2	10969
ENSG00000272234	104.242	4.32102	0.777891	1.73e-09	7.09e-08	NA	NA
ENSG00000110768	2607.06	-1.40587	0.243577	1.8e-09	7.35e-08	GTF2H1	2965
ENSG00000270933	58.7374	9.83794	3.03243	1.83e-09	7.48e-08	NA	NA
ENSG00000176903	17355.5	-0.537382	0.0900299	1.85e-09	7.54e-08	PNMA1	9240
ENSG00000259244	208.702	3.24539	0.583287	1.85e-09	7.55e-08	NA	NA
ENSG00000131080	5401.39	-0.808087	0.13686	1.87e-09	7.61e-08	EDA2R	60401
ENSG00000150753	20567.1	0.592399	0.099513	1.9e-09	7.74e-08	CCT5	22948
ENSG00000075651	2873.35	2.08832	0.368974	1.93e-09	7.83e-08	PLD1	5337
ENSG00000270127	159.129	3.58883	0.6474	1.94e-09	7.85e-08	NA	NA
ENSG00000129473	2519.6	-0.865698	0.147257	2e-09	8.09e-08	BCL2L2	599
ENSG00000138646	740.052	2.33746	0.415199	2e-09	8.09e-08	HERC5	51191
ENSG00000115966	14001.5	-1.18168	0.203614	2.04e-09	8.22e-08	ATF2	1386
ENSG00000171109	8543.58	-0.761381	0.129206	2.04e-09	8.23e-08	MFN1	55669
ENSG00000140319	28712.1	0.460289	0.0773135	2.08e-09	8.38e-08	SRP14	6727
ENSG00000198198	7674.57	-1.27734	0.22004	2.14e-09	8.62e-08	SZT2	23334
ENSG00000111057	876.684	1.01075	0.173101	2.15e-09	8.65e-08	KRT18	3875
ENSG00000101407	4893.4	-0.692946	0.117325	2.16e-09	8.65e-08	TTI1	9675
ENSG00000112530	913.819	1.3051	0.226544	2.23e-09	8.94e-08	PACRG	135138
ENSG00000274585	252.291	2.33261	0.41697	2.28e-09	9.12e-08	RNU2-1	6066
ENSG00000253230	3850.29	-0.987799	0.16955	2.31e-09	9.24e-08	MIR124-1HG	157627
ENSG00000239672	5469.91	0.865931	0.147727	2.34e-09	9.33e-08	NME1	4830
ENSG00000278845	4465.19	-0.969531	0.16603	2.35e-09	9.34e-08	MRPL45	84311
ENSG00000253948	682.079	1.30771	0.227372	2.35e-09	9.34e-08	VPS13B-DT	105375666
ENSG00000257612	123.448	3.52025	0.640042	2.45e-09	9.72e-08	MIR4307HG	101927081
ENSG00000141294	129.794	2.12343	0.379649	2.47e-09	9.78e-08	LRRC46	90506
ENSG00000149633	548.439	6.62616	1.22563	2.5e-09	9.9e-08	KIAA1755	85449
ENSG00000164463	5276.27	-1.74934	0.30992	2.59e-09	1.02e-07	CREBRF	153222
ENSG00000228981	361.612	-3.39074	0.618457	2.68e-09	1.06e-07	RPS2P20	645018
ENSG00000168918	2504.06	-2.49063	0.450636	2.71e-09	1.07e-07	INPP5D	3635
ENSG00000144485	16264.2	0.929282	0.159226	2.75e-09	1.08e-07	HES6	55502
ENSG00000251259	70.7096	4.81251	0.876309	2.79e-09	1.09e-07	NA	NA
ENSG00000101327	61.0021	7.7458	1.47955	2.81e-09	1.1e-07	PDYN	5173
ENSG00000176728	736.311	-1.17112	0.203809	2.85e-09	1.12e-07	TTTY14	83869
ENSG00000030582	8876.74	1.15383	0.20069	2.92e-09	1.14e-07	GRN	2896
ENSG00000176769	927.587	1.774	0.315276	2.92e-09	1.14e-07	TCERG1L	256536
ENSG00000182552	2934.88	-0.891359	0.153416	2.93e-09	1.15e-07	RWDD4	201965
ENSG00000109046	110552	-0.746098	0.127749	3.02e-09	1.18e-07	WSB1	26118
ENSG00000286231	118.295	7.85725	1.37673	3.02e-09	1.18e-07	NA	NA
ENSG00000149328	4667.7	1.55486	0.274711	3.03e-09	1.18e-07	GLB1L2	89944
ENSG00000082684	24355.9	-0.764251	0.130962	3.04e-09	1.18e-07	SEMA5B	54437
ENSG00000171763	1627.01	-1.3542	0.23787	3.07e-09	1.19e-07	SPATA5L1	79029
ENSG00000280789	7382.04	-1.17981	0.206874	3.07e-09	1.19e-07	PAGR1	79447
ENSG00000198650	98.5443	3.72677	0.682309	3.11e-09	1.2e-07	TAT	6898
ENSG00000169258	5709.06	0.795793	0.13656	3.15e-09	1.22e-07	GPRIN1	114787
ENSG00000114784	10538.4	-0.741109	0.127076	3.19e-09	1.23e-07	EIF1B	10289
ENSG00000286615	173.856	3.5889	0.657391	3.21e-09	1.23e-07	NA	NA
ENSG00000159307	10176.1	1.33308	0.23392	3.27e-09	1.26e-07	SCUBE1	80274
ENSG00000101938	6089.5	0.978991	0.169549	3.29e-09	1.26e-07	CHRDL1	91851
ENSG00000274918	108.155	3.85629	0.70824	3.3e-09	1.27e-07	NA	NA
ENSG00000185900	9268.86	-0.989824	0.171984	3.44e-09	1.32e-07	POMK	84197
ENSG00000135709	6618.56	1.05386	0.183448	3.49e-09	1.34e-07	KIAA0513	9764
ENSG00000215837	87.7839	7.44467	1.30038	3.51e-09	1.34e-07	NA	NA
ENSG00000265458	120.624	5.64189	1.0491	3.6e-09	1.38e-07	NA	NA
ENSG00000132702	207.686	2.17943	0.394209	3.71e-09	1.41e-07	HAPLN2	60484
ENSG00000274372	120.344	5.3293	0.991901	3.8e-09	1.45e-07	NA	NA
ENSG00000246851	108.378	4.5931	0.850843	3.84e-09	1.46e-07	NA	NA
ENSG00000233542	96.8126	4.55668	0.845771	3.87e-09	1.47e-07	NA	NA
ENSG00000138316	129.809	5.63296	1.04232	3.87e-09	1.47e-07	ADAMTS14	140766
ENSG00000058063	9516.31	-0.628276	0.107394	3.96e-09	1.5e-07	ATP11B	23200
ENSG00000100968	9726.95	-1.21091	0.213358	4.02e-09	1.52e-07	NFATC4	4776
ENSG00000274023	58.4965	3.89735	0.71857	4.06e-09	1.53e-07	NA	NA
ENSG00000163939	16852.7	-0.532276	0.0918789	4.07e-09	1.53e-07	PBRM1	55193
ENSG00000198805	2434.29	1.1098	0.194279	4.07e-09	1.53e-07	PNP	4860
ENSG00000259660	592.998	4.79265	0.893082	4.1e-09	1.54e-07	NA	NA
ENSG00000163793	106.353	7.77996	1.3757	4.1e-09	1.54e-07	DNAJC5G	285126
ENSG00000049130	4861.37	-0.836352	0.145025	4.12e-09	1.54e-07	KITLG	4254
ENSG00000100300	803.109	1.40604	0.249397	4.12e-09	1.54e-07	TSPO	706
ENSG00000114126	26559.8	-0.828888	0.143912	4.36e-09	1.63e-07	TFDP2	7029
ENSG00000162595	177.023	4.87855	0.911505	4.44e-09	1.66e-07	DIRAS3	9077
ENSG00000196437	2559.4	-1.49149	0.266458	4.46e-09	1.66e-07	ZNF569	148266
ENSG00000099308	4646.54	1.26172	0.223209	4.5e-09	1.67e-07	MAST3	23031
ENSG00000287864	81.6902	6.07332	1.11681	4.5e-09	1.68e-07	NA	NA
ENSG00000153487	3475.62	1.13119	0.199091	4.54e-09	1.69e-07	ING1	3621
ENSG00000168938	879.333	2.00894	0.365203	4.75e-09	1.76e-07	PPIC	5480
ENSG00000196990	185.095	3.46827	0.647567	4.81e-09	1.78e-07	FAM163B	642968
ENSG00000285928	137.722	5.3644	1.00423	4.95e-09	1.83e-07	NA	NA
ENSG00000131831	399.206	2.29573	0.420408	5e-09	1.85e-07	RAI2	10742
ENSG00000249341	90.2279	-3.26864	0.606255	5.04e-09	1.86e-07	LOC100506444	100506444
ENSG00000125878	57.0651	9.76228	3.05141	5.07e-09	1.87e-07	TCF15	6939
ENSG00000271259	174.024	-2.32967	0.427879	5.14e-09	1.89e-07	NA	NA
ENSG00000280105	138.462	-2.42965	0.446787	5.29e-09	1.94e-07	NA	NA
ENSG00000006125	56001.1	-0.638357	0.110697	5.32e-09	1.95e-07	AP2B1	163
ENSG00000158158	3748.28	1.01577	0.178551	5.34e-09	1.96e-07	CNNM4	26504
ENSG00000253626	889.876	2.02206	0.369271	5.34e-09	1.96e-07	EIF5AL1	143244
ENSG00000243517	124.878	-2.36011	0.434611	5.41e-09	1.98e-07	RPL13AP22	441632
ENSG00000135744	154.817	-2.62307	0.485097	5.42e-09	1.98e-07	AGT	183
ENSG00000115268	52299.7	0.48326	0.0843646	5.49e-09	2e-07	RPS15	6209
ENSG00000171953	2386.02	-1.31079	0.234033	5.5e-09	2e-07	ATPAF2	91647
ENSG00000214695	55.6766	-10.1515	3.21026	5.53e-09	2.01e-07	NA	NA
ENSG00000251562	152870	-0.440232	0.0756071	5.63e-09	2.04e-07	MALAT1	378938
ENSG00000142684	555.801	1.11952	0.198241	5.63e-09	2.04e-07	ZNF593	51042
ENSG00000180015	61.7835	9.8793	3.07944	5.64e-09	2.04e-07	NA	NA
ENSG00000188981	175.423	5.49473	1.04401	5.77e-09	2.09e-07	MSANTD1	345222
ENSG00000080546	4080.08	-1.50566	0.271507	5.83e-09	2.11e-07	SESN1	27244
ENSG00000169093	5826.27	0.836878	0.146516	5.84e-09	2.11e-07	ASMTL	8623
ENSG00000130340	6586.85	-0.903178	0.158652	5.85e-09	2.11e-07	SNX9	51429
ENSG00000244414	183.271	6.64808	1.29466	5.98e-09	2.16e-07	CFHR1	3078
ENSG00000274628	476.082	2.64963	0.491401	6.08e-09	2.19e-07	LOC105379252	105379252
ENSG00000164853	707.663	-0.950604	0.167813	6.38e-09	2.29e-07	UNCX	340260
ENSG00000250687	152.28	7.63882	1.41174	6.54e-09	2.35e-07	NA	NA
ENSG00000255152	2416.78	-1.32284	0.237626	6.58e-09	2.36e-07	MSH5-SAPCD1	100532732
ENSG00000164066	18481.7	-1.1095	0.197845	6.69e-09	2.39e-07	INTU	27152
ENSG00000157637	5301.56	0.986439	0.174547	6.73e-09	2.41e-07	SLC38A10	124565
ENSG00000155115	2475.06	-1.27662	0.229274	6.79e-09	2.43e-07	GTF3C6	112495
ENSG00000183908	7557.83	-0.853274	0.150276	6.81e-09	2.43e-07	LRRC55	219527
ENSG00000280118	207.521	4.10922	0.776091	6.81e-09	2.43e-07	NA	NA
ENSG00000145715	10331.7	-0.636142	0.111174	6.97e-09	2.48e-07	RASA1	5921
ENSG00000011052	900.431	2.72076	0.507089	7.04e-09	2.5e-07	NME1-NME2	654364
ENSG00000221978	17538.1	-0.976815	0.172672	7.14e-09	2.53e-07	CCNL2	81669
ENSG00000163191	1092.49	1.43048	0.258207	7.16e-09	2.54e-07	S100A11	6282
ENSG00000258643	3338.98	1.89439	0.347716	7.19e-09	2.55e-07	BCL2L2-PABPN1	100529063
ENSG00000136111	1289.81	2.62993	0.489732	7.21e-09	2.55e-07	TBC1D4	9882
ENSG00000164211	22561.9	-0.811783	0.143136	7.26e-09	2.56e-07	STARD4	134429
ENSG00000144868	3830.66	2.31722	0.429968	7.59e-09	2.68e-07	TMEM108	66000
ENSG00000105771	6637.08	-1.36801	0.246984	7.69e-09	2.71e-07	SMG9	56006
ENSG00000170011	86.5027	6.59447	1.22208	7.73e-09	2.72e-07	MYRIP	25924
ENSG00000223669	95.5558	6.54727	1.23099	7.78e-09	2.73e-07	NA	NA
ENSG00000162641	325.891	-2.53072	0.471796	7.81e-09	2.74e-07	AKNAD1	254268
ENSG00000127241	14867.2	-0.795775	0.140349	7.81e-09	2.74e-07	MASP1	5648
ENSG00000265778	126.39	4.60173	0.874777	7.84e-09	2.74e-07	ZNF516-AS1	101927989
ENSG00000196323	9591	-0.735722	0.129592	7.99e-09	2.79e-07	ZBTB44	29068
ENSG00000044090	12864.6	-0.865194	0.153244	8e-09	2.79e-07	CUL7	9820
ENSG00000204406	7700	-0.976507	0.173922	8.03e-09	2.8e-07	MBD5	55777
ENSG00000217801	738.247	1.7294	0.317209	8.23e-09	2.87e-07	LOC100288175	100288175
ENSG00000181827	15986.5	-0.639644	0.111824	8.45e-09	2.94e-07	RFX7	64864
ENSG00000278983	91.1734	8.25184	1.63895	8.5e-09	2.96e-07	NA	NA
ENSG00000007944	686.033	1.78258	0.32812	8.74e-09	3.03e-07	MYLIP	29116
ENSG00000152332	7617.78	-0.934494	0.166447	8.8e-09	3.05e-07	UHMK1	127933
ENSG00000258017	2837.27	-2.83734	0.535578	8.82e-09	3.05e-07	LOC105369760	105369760
ENSG00000120708	1020.03	-1.14858	0.206581	8.85e-09	3.06e-07	TGFBI	7045
ENSG00000141298	7682.57	-0.579233	0.101747	8.89e-09	3.07e-07	SSH2	85464
ENSG00000062524	105.92	6.86672	1.30782	8.89e-09	3.07e-07	LTK	4058
ENSG00000105953	8062.56	0.790715	0.139914	8.92e-09	3.07e-07	OGDH	4967
ENSG00000274659	78.9677	3.83453	0.722417	9.16e-09	3.15e-07	LINC02371	107984539
ENSG00000089639	2906.37	-1.34191	0.243808	9.19e-09	3.15e-07	GMIP	51291
ENSG00000164327	9302.29	-1.28668	0.232661	9.19e-09	3.15e-07	RICTOR	253260
ENSG00000085741	98.0862	7.12874	1.32286	9.34e-09	3.2e-07	WNT11	7481
ENSG00000078487	600.734	-3.97615	0.761097	9.38e-09	3.21e-07	ZCWPW1	55063
ENSG00000287039	99.2807	3.62691	0.689611	9.4e-09	3.22e-07	NA	NA
ENSG00000273729	670.509	-1.43157	0.261556	9.48e-09	3.24e-07	NA	NA
ENSG00000164116	876.355	-1.3896	0.253311	9.51e-09	3.25e-07	GUCY1A1	2982
ENSG00000169085	1086.5	-2.4474	0.460701	9.89e-09	3.37e-07	VXN	254778
ENSG00000279853	83.6253	6.76211	1.2638	9.91e-09	3.37e-07	NA	NA
ENSG00000175130	56075.1	-0.826556	0.150681	9.93e-09	3.38e-07	MARCKSL1	65108
ENSG00000201448	43.9693	-4.85314	0.917232	1e-08	3.4e-07	SNORA63C	109616970
ENSG00000277053	20042	-0.884707	0.157897	1.01e-08	3.42e-07	GTF2IP1	2970
ENSG00000132424	57596.1	-0.861707	0.15417	1.01e-08	3.43e-07	PNISR	25957
ENSG00000105048	1882.86	1.59465	0.294078	1.02e-08	3.45e-07	TNNT1	7138
ENSG00000228692	91.0492	5.55441	1.0623	1.02e-08	3.46e-07	NA	NA
ENSG00000217128	6330.51	-0.869533	0.155204	1.03e-08	3.48e-07	FNIP1	96459
ENSG00000175352	11354.2	0.622109	0.10977	1.04e-08	3.49e-07	NRIP3	56675
ENSG00000240370	671.62	2.1893	0.410515	1.06e-08	3.57e-07	RPL13P5	283345
ENSG00000181240	84.3504	2.98599	0.566601	1.08e-08	3.63e-07	SLC25A41	284427
ENSG00000150961	6135.54	0.681393	0.120772	1.1e-08	3.69e-07	SEC24D	9871
ENSG00000105675	62.6409	6.39138	1.19415	1.1e-08	3.7e-07	ATP4A	495
ENSG00000232732	272.092	-1.65677	0.307101	1.13e-08	3.77e-07	NA	NA
ENSG00000142669	14090.5	0.459128	0.0811749	1.13e-08	3.78e-07	SH3BGRL3	83442
ENSG00000160932	1608.37	1.88533	0.350744	1.13e-08	3.78e-07	LY6E	4061
ENSG00000150510	2847.77	0.958296	0.17226	1.15e-08	3.83e-07	FAM124A	220108
ENSG00000170017	12679.5	0.690134	0.121964	1.16e-08	3.88e-07	ALCAM	214
ENSG00000074964	4382.99	-1.73404	0.322318	1.17e-08	3.89e-07	ARHGEF10L	55160
ENSG00000213020	2736.34	1.33368	0.244031	1.17e-08	3.89e-07	ZNF611	81856
ENSG00000023902	3821.92	-1.42607	0.261758	1.19e-08	3.96e-07	PLEKHO1	51177
ENSG00000029993	10449.6	-0.683634	0.122902	1.19e-08	3.96e-07	HMGB3	3149
ENSG00000064601	3321.25	0.872153	0.156274	1.19e-08	3.96e-07	CTSA	5476
ENSG00000288658	951.323	-1.13157	0.205511	1.21e-08	4.01e-07	NA	NA
ENSG00000008838	9609.08	-1.35096	0.247874	1.22e-08	4.04e-07	MED24	9862
ENSG00000184905	1750.69	1.45095	0.267339	1.28e-08	4.22e-07	TCEAL2	140597
ENSG00000073350	545.416	3.69984	0.712791	1.28e-08	4.24e-07	LLGL2	3993
ENSG00000260625	115.807	4.25735	0.823116	1.29e-08	4.27e-07	NA	NA
ENSG00000153885	3893.28	-1.41233	0.260349	1.3e-08	4.29e-07	KCTD15	79047
ENSG00000128311	534.278	2.09645	0.39489	1.31e-08	4.3e-07	TST	7263
ENSG00000271754	250.193	-2.32199	0.440087	1.32e-08	4.32e-07	NA	NA
ENSG00000146006	8898.27	-1.55529	0.288373	1.33e-08	4.37e-07	LRRTM2	26045
ENSG00000188021	8238.3	-0.578719	0.1028	1.33e-08	4.36e-07	UBQLN2	29978
ENSG00000153976	1101.99	1.8137	0.339151	1.35e-08	4.43e-07	HS3ST3A1	9955
ENSG00000158427	1909.96	-2.50107	0.47695	1.36e-08	4.46e-07	TMSB15B	286527
ENSG00000168792	1135	2.85145	0.545091	1.37e-08	4.49e-07	ABHD15	116236
ENSG00000144476	3117.83	1.18959	0.217432	1.39e-08	4.54e-07	ACKR3	57007
ENSG00000236333	229.976	4.03038	0.781347	1.4e-08	4.57e-07	NA	NA
ENSG00000264070	51.2328	-6.91481	1.28815	1.41e-08	4.59e-07	NA	NA
ENSG00000233639	5547.67	-1.25608	0.230605	1.41e-08	4.59e-07	PANTR1	100506421
ENSG00000197442	73.293	5.7788	1.11635	1.41e-08	4.59e-07	MAP3K5	4217
ENSG00000146247	24489.8	-0.770148	0.138413	1.47e-08	4.77e-07	PHIP	55023
ENSG00000060656	6517.46	1.14611	0.209398	1.47e-08	4.76e-07	PTPRU	10076
ENSG00000121900	218.46	3.45348	0.668636	1.52e-08	4.93e-07	TMEM54	113452
ENSG00000184486	32196.4	-0.584546	0.103766	1.53e-08	4.95e-07	POU3F2	5454
ENSG00000273036	134.401	6.42767	1.25459	1.54e-08	4.97e-07	NA	NA
ENSG00000288638	53.8435	6.82887	1.24162	1.54e-08	4.97e-07	LNCDAT	116804915
ENSG00000123353	1407.85	1.51037	0.28039	1.55e-08	4.99e-07	ORMDL2	29095
ENSG00000118939	1037.58	1.58133	0.294764	1.56e-08	5.04e-07	UCHL3	7347
ENSG00000173210	1346.64	3.04279	0.586549	1.6e-08	5.13e-07	ABLIM3	22885
ENSG00000084444	9585.57	0.744742	0.133422	1.61e-08	5.16e-07	FAM234B	57613
ENSG00000130347	871.479	1.62022	0.302932	1.61e-08	5.18e-07	RTN4IP1	84816
ENSG00000186792	265.554	1.67314	0.313554	1.63e-08	5.24e-07	HYAL3	8372
ENSG00000110723	2067.27	0.934868	0.169829	1.67e-08	5.33e-07	EXPH5	23086
ENSG00000149295	1002.4	2.6988	0.518331	1.67e-08	5.33e-07	DRD2	1813
ENSG00000118058	40789.2	-0.89459	0.16187	1.68e-08	5.35e-07	KMT2A	4297
ENSG00000158458	127.385	5.92694	1.15165	1.68e-08	5.35e-07	NRG2	9542
ENSG00000133983	2582.99	-1.07983	0.197762	1.69e-08	5.38e-07	COX16	51241
ENSG00000248905	1299.13	2.70978	0.521343	1.69e-08	5.38e-07	FMN1	342184
ENSG00000256663	93.2245	6.47972	1.25431	1.7e-08	5.4e-07	NA	NA
ENSG00000118518	7269.66	-0.929101	0.169075	1.71e-08	5.42e-07	RNF146	81847
ENSG00000132329	96.7439	5.75933	1.12594	1.72e-08	5.45e-07	RAMP1	10267
ENSG00000146576	2163.65	-0.851571	0.154577	1.74e-08	5.53e-07	C7orf26	79034
ENSG00000180917	2923.77	-0.599204	0.107489	1.75e-08	5.53e-07	CMTR2	55783
ENSG00000113240	4697.26	-1.07515	0.197154	1.78e-08	5.63e-07	CLK4	57396
ENSG00000134996	1048.82	2.45222	0.470285	1.79e-08	5.64e-07	OSTF1	26578
ENSG00000155313	7267.67	0.814297	0.147378	1.8e-08	5.68e-07	USP25	29761
ENSG00000283093	92.9795	7.45353	1.39655	1.82e-08	5.75e-07	CENPVL2	441495
ENSG00000164050	16439.6	-1.18511	0.218211	1.84e-08	5.78e-07	PLXNB1	5364
ENSG00000255857	1073.7	-1.10938	0.204046	1.84e-08	5.78e-07	NA	NA
ENSG00000257556	339.349	1.90472	0.361158	1.84e-08	5.78e-07	NA	NA
ENSG00000176884	435.411	1.4209	0.264676	1.85e-08	5.81e-07	GRIN1	2902
ENSG00000213999	382.254	4.41068	0.865967	1.87e-08	5.86e-07	BORCS8-MEF2B	4207
ENSG00000074181	37685.5	-0.911829	0.166323	1.91e-08	5.97e-07	NOTCH3	4854
ENSG00000205138	581.394	1.49627	0.280793	1.99e-08	6.21e-07	SDHAF1	644096
ENSG00000123364	46.9342	7.32839	1.49184	1.99e-08	6.21e-07	HOXC13	3229
ENSG00000139734	2077.4	-0.705765	0.127696	2e-08	6.23e-07	DIAPH3	81624
ENSG00000104979	5393.12	1.24652	0.232742	2.02e-08	6.31e-07	C19orf53	28974
ENSG00000059804	27498	-1.05681	0.193759	2.03e-08	6.32e-07	SLC2A3	6515
ENSG00000047621	1185.35	1.13286	0.209106	2.03e-08	6.32e-07	C12orf4	57102
ENSG00000166126	128.863	4.02274	0.787562	2.03e-08	6.32e-07	AMN	81693
ENSG00000234465	342.895	-1.57106	0.295922	2.05e-08	6.37e-07	PINLYP	390940
ENSG00000275700	4347.76	1.16018	0.214452	2.05e-08	6.35e-07	AATF	26574
ENSG00000166200	12675.8	-0.763621	0.138718	2.07e-08	6.42e-07	COPS2	9318
ENSG00000256269	1475.77	1.50355	0.28224	2.09e-08	6.47e-07	HMBS	3145
ENSG00000185745	3017.81	-1.06094	0.195534	2.1e-08	6.5e-07	IFIT1	3434
ENSG00000160049	16082.1	0.828868	0.15097	2.11e-08	6.52e-07	DFFA	1676
ENSG00000265763	756.017	1.62684	0.307059	2.13e-08	6.57e-07	ZNF488	118738
ENSG00000165671	12566.3	-1.22542	0.226829	2.16e-08	6.64e-07	NSD1	64324
ENSG00000233585	109.519	-3.00075	0.586541	2.17e-08	6.67e-07	LOC100420869	100420869
ENSG00000115355	24142.6	-0.738827	0.1351	2.2e-08	6.75e-07	CCDC88A	55704
ENSG00000184254	63.6129	7.91779	1.61474	2.21e-08	6.8e-07	ALDH1A3	220
ENSG00000278200	78.5222	4.53215	0.893594	2.27e-08	6.96e-07	NA	NA
ENSG00000173914	3487.18	-0.771654	0.14088	2.32e-08	7.11e-07	RBM4B	83759
ENSG00000254122	2504.65	-1.0359	0.191344	2.33e-08	7.14e-07	PCDHGB7	56099
ENSG00000179222	64953.8	-0.624251	0.113209	2.37e-08	7.25e-07	MAGED1	9500
ENSG00000120149	2265.59	1.56167	0.295101	2.37e-08	7.24e-07	MSX2	4488
ENSG00000114019	3193.96	-1.13241	0.210428	2.41e-08	7.34e-07	AMOTL2	51421
ENSG00000225988	359.167	-3.46784	0.68382	2.42e-08	7.35e-07	LAMP5-AS1	101929329
ENSG00000174718	7165.43	-1.497	0.284093	2.42e-08	7.34e-07	RESF1	55196
ENSG00000103671	2219.34	-1.19667	0.222877	2.42e-08	7.34e-07	TRIP4	9325
ENSG00000099949	6600.67	-1.06476	0.196302	2.42e-08	7.34e-07	LZTR1	8216
ENSG00000141404	7779.96	1.15854	0.215802	2.42e-08	7.34e-07	GNAL	2774
ENSG00000135912	6903.87	-1.80053	0.344494	2.44e-08	7.39e-07	TTLL4	9654
ENSG00000084092	4030.98	0.813645	0.14878	2.44e-08	7.39e-07	NOA1	84273
ENSG00000267422	47.6619	6.52781	1.23962	2.44e-08	7.39e-07	NA	NA
ENSG00000167191	23101.2	-1.35839	0.254854	2.45e-08	7.41e-07	GPRC5B	51704
ENSG00000117394	45803.9	-0.951469	0.175523	2.47e-08	7.45e-07	SLC2A1	6513
ENSG00000226200	1008.99	1.20929	0.22585	2.6e-08	7.85e-07	NA	NA
ENSG00000071054	51811.8	-0.425053	0.0770381	2.61e-08	7.85e-07	MAP4K4	9448
ENSG00000233614	130.874	6.45198	1.27547	2.63e-08	7.91e-07	DDX11L16	727856
ENSG00000146872	10307.8	-1.75031	0.334259	2.64e-08	7.92e-07	TLK2	11011
ENSG00000113396	107.163	6.10471	1.20792	2.64e-08	7.92e-07	SLC27A6	28965
ENSG00000135097	28917.3	-1.06224	0.197218	2.65e-08	7.95e-07	MSI1	4440
ENSG00000163624	1394.82	0.941961	0.1738	2.66e-08	7.97e-07	CDS1	1040
ENSG00000245888	77.8456	5.41525	1.07818	2.66e-08	7.96e-07	NSMCE1-DT	400512
ENSG00000091409	13307.1	0.683345	0.124559	2.67e-08	7.98e-07	ITGA6	3655
ENSG00000161981	1538.81	0.91791	0.169272	2.67e-08	7.98e-07	SNRNP25	79622
ENSG00000088833	9695.72	0.458791	0.0831591	2.78e-08	8.29e-07	NSFL1C	55968
ENSG00000169499	3136.37	-1.14746	0.214421	2.79e-08	8.31e-07	PLEKHA2	59339
ENSG00000151553	4315.07	-1.09707	0.204575	2.83e-08	8.42e-07	FHIP2A	57700
ENSG00000137393	380.093	3.63623	0.72163	2.84e-08	8.44e-07	RNF144B	255488
ENSG00000176124	2007.19	0.930485	0.171993	2.85e-08	8.45e-07	DLEU1	10301
ENSG00000122482	9693.86	-1.13043	0.211275	2.89e-08	8.57e-07	ZNF644	84146
ENSG00000245848	201.042	4.70806	0.943073	2.93e-08	8.68e-07	CEBPA	1050
ENSG00000231510	221.721	-4.45104	0.891187	3e-08	8.89e-07	NA	NA
ENSG00000160190	1603.46	-0.900644	0.166573	3.01e-08	8.9e-07	SLC37A1	54020
ENSG00000273045	299.942	2.90396	0.573044	3.04e-08	8.99e-07	C2orf15	150590
ENSG00000188064	9989.14	-0.868832	0.160671	3.05e-08	9.01e-07	WNT7B	7477
ENSG00000173153	857.943	1.25172	0.235591	3.06e-08	9.01e-07	ESRRA	2101
ENSG00000196230	248323	-0.750992	0.138184	3.14e-08	9.24e-07	TUBB	203068
ENSG00000221946	872.542	1.37422	0.260312	3.15e-08	9.26e-07	FXYD7	53822
ENSG00000226356	264.876	3.14561	0.623021	3.19e-08	9.39e-07	NA	NA
ENSG00000183011	2766.2	1.04284	0.194634	3.23e-08	9.5e-07	NAA38	84316
ENSG00000140538	4692.32	1.03995	0.194278	3.24e-08	9.51e-07	NTRK3	4916
ENSG00000151474	17465.9	-1.21396	0.228567	3.29e-08	9.65e-07	FRMD4A	55691
ENSG00000139514	9482.53	1.11065	0.208575	3.31e-08	9.68e-07	SLC7A1	6541
ENSG00000223756	1480.18	0.698547	0.128713	3.36e-08	9.82e-07	TSSC2	650368
ENSG00000154229	8242.86	1.18301	0.222829	3.43e-08	1e-06	PRKCA	5578
ENSG00000148677	240.121	5.17038	1.04326	3.49e-08	1.02e-06	ANKRD1	27063
ENSG00000255435	62.5189	6.75886	1.41814	3.51e-08	1.02e-06	TTC36-AS1	101929089
ENSG00000143393	5988.4	-0.785881	0.145373	3.53e-08	1.03e-06	PI4KB	5298
ENSG00000279801	195.968	2.63742	0.521305	3.61e-08	1.05e-06	NA	NA
ENSG00000137497	45359.5	-1.11428	0.208484	3.62e-08	1.05e-06	NUMA1	4926
ENSG00000100105	8008.51	-1.30289	0.247536	3.63e-08	1.05e-06	PATZ1	23598
ENSG00000159202	7210.71	-0.60509	0.111161	3.63e-08	1.05e-06	UBE2Z	65264
ENSG00000287122	63.4474	4.15256	0.83065	3.73e-08	1.08e-06	NA	NA
ENSG00000249207	189.763	-3.34991	0.670365	3.74e-08	1.08e-06	NA	NA
ENSG00000261801	1363.58	1.47276	0.281872	3.77e-08	1.09e-06	LOXL1-AS1	100287616
ENSG00000006576	5254.99	-1.68125	0.325075	3.79e-08	1.09e-06	PHTF2	57157
ENSG00000143977	7111.33	1.00081	0.187434	3.82e-08	1.1e-06	SNRPG	6637
ENSG00000171786	6644.25	-1.18287	0.223829	3.83e-08	1.1e-06	NHLH1	4807
ENSG00000185670	1485.4	1.16444	0.220082	3.88e-08	1.12e-06	ZBTB3	79842
ENSG00000205978	6367.22	-0.9036	0.16872	3.92e-08	1.13e-06	NYNRIN	57523
ENSG00000196091	1599.67	2.32034	0.457079	4.01e-08	1.15e-06	MYBPC1	4604
ENSG00000183960	8796.49	-1.21192	0.230003	4.06e-08	1.17e-06	KCNH8	131096
ENSG00000085433	8213.06	-0.688158	0.127388	4.07e-08	1.17e-06	WDR47	22911
ENSG00000159199	3230.13	1.16296	0.220257	4.19e-08	1.2e-06	ATP5MC1	516
ENSG00000131116	3342.98	-1.27606	0.243399	4.23e-08	1.21e-06	ZNF428	126299
ENSG00000077943	219.176	3.91332	0.791938	4.35e-08	1.24e-06	ITGA8	8516
ENSG00000274333	9150.31	-1.37725	0.264277	4.36e-08	1.24e-06	LOC102724219	102724219
ENSG00000008294	48163.4	-0.715422	0.132953	4.44e-08	1.27e-06	SPAG9	9043
ENSG00000165646	370.857	3.68905	0.745306	4.53e-08	1.29e-06	SLC18A2	6571
ENSG00000243955	39.3991	9.11213	2.99942	4.53e-08	1.29e-06	GSTA1	2938
ENSG00000175416	3571.26	1.33657	0.255114	4.55e-08	1.3e-06	CLTB	1212
ENSG00000167904	4622.77	-1.09806	0.208246	4.58e-08	1.3e-06	TMEM68	137695
ENSG00000111676	45174.8	-0.958529	0.180504	4.66e-08	1.32e-06	ATN1	1822
ENSG00000198563	40011.5	-0.796395	0.149107	4.71e-08	1.34e-06	DDX39B	7919
ENSG00000204950	2004.61	2.0316	0.399442	4.76e-08	1.35e-06	LRRC10B	390205
ENSG00000222009	1296.51	-1.63403	0.318032	4.77e-08	1.35e-06	BTBD19	149478
ENSG00000168461	7843.64	1.29363	0.247345	4.78e-08	1.35e-06	RAB31	11031
ENSG00000115468	3117.03	0.986564	0.18574	4.87e-08	1.38e-06	EFHD1	80303
ENSG00000269067	69.3138	4.62175	0.937866	4.87e-08	1.38e-06	ZNF728	388523
ENSG00000272791	91.0115	4.13854	0.838712	4.89e-08	1.38e-06	NA	NA
ENSG00000187244	5135.04	1.05884	0.200732	4.94e-08	1.39e-06	BCAM	4059
ENSG00000151882	315.827	2.1943	0.434735	4.94e-08	1.39e-06	CCL28	56477
ENSG00000159352	9403.6	0.588366	0.109061	4.95e-08	1.39e-06	PSMD4	5710
ENSG00000218891	2928.8	-1.7998	0.353141	5.02e-08	1.41e-06	ZNF579	163033
ENSG00000285885	112.356	5.63956	1.15057	5.02e-08	1.41e-06	NA	NA
ENSG00000171792	8512.56	-0.998834	0.188957	5.05e-08	1.41e-06	RHNO1	83695
ENSG00000278989	75.297	7.92382	1.67895	5.06e-08	1.42e-06	NA	NA
ENSG00000152104	4839.58	1.67525	0.327211	5.09e-08	1.42e-06	PTPN14	5784
ENSG00000039650	3535.99	0.783362	0.146651	5.15e-08	1.44e-06	PNKP	11284
ENSG00000132429	86.4314	7.71994	1.66358	5.15e-08	1.44e-06	POPDC3	64208
ENSG00000230797	181.086	3.20558	0.64748	5.21e-08	1.46e-06	YY2	404281
ENSG00000082146	4669.73	-0.855761	0.161049	5.23e-08	1.46e-06	STRADB	55437
ENSG00000012779	320.601	5.99988	1.24344	5.28e-08	1.47e-06	ALOX5	240
ENSG00000165912	735.184	1.31709	0.253397	5.36e-08	1.49e-06	PACSIN3	29763
ENSG00000069275	81867	-0.740763	0.139053	5.39e-08	1.5e-06	NUCKS1	64710
ENSG00000265692	179.653	2.20773	0.439152	5.42e-08	1.51e-06	LINC01970	101929511
ENSG00000147853	9161.35	-0.710443	0.132947	5.52e-08	1.53e-06	AK3	50808
ENSG00000148848	2332.2	1.53584	0.299692	5.57e-08	1.54e-06	ADAM12	8038
ENSG00000171858	33894.3	0.631033	0.117639	5.58e-08	1.54e-06	RPS21	6227
ENSG00000197261	229.448	4.37409	0.889385	5.58e-08	1.54e-06	C6orf141	135398
ENSG00000160062	4350.64	-0.955592	0.181096	5.62e-08	1.55e-06	ZBTB8A	653121
ENSG00000130714	7553.46	-1.16425	0.22182	5.64e-08	1.56e-06	POMT1	10585
ENSG00000172893	12257.1	-1.08421	0.206924	5.65e-08	1.56e-06	DHCR7	1717
ENSG00000101126	29842.7	-0.653627	0.122376	5.84e-08	1.61e-06	ADNP	23394
ENSG00000157601	877.231	3.40195	0.694113	5.99e-08	1.65e-06	MX1	4599
ENSG00000280114	73.0025	10.0345	3.21862	6e-08	1.65e-06	NA	NA
ENSG00000245532	3473.99	0.75722	0.14238	6.09e-08	1.67e-06	NEAT1	283131
ENSG00000125378	461.836	1.59212	0.312831	6.14e-08	1.69e-06	BMP4	652
ENSG00000265121	123.865	-11.2467	3.57286	6.29e-08	1.72e-06	NA	NA
ENSG00000178188	5785.9	-1.00729	0.192532	6.29e-08	1.72e-06	SH2B1	25970
ENSG00000126803	3100.71	1.17283	0.22637	6.45e-08	1.76e-06	HSPA2	3306
ENSG00000203987	97.7745	-2.57985	0.524213	6.46e-08	1.76e-06	LOC100133077	100133077
ENSG00000137814	3585.11	-1.3805	0.268631	6.46e-08	1.76e-06	HAUS2	55142
ENSG00000243483	103.871	3.17479	0.646916	6.47e-08	1.77e-06	NA	NA
ENSG00000158792	749.562	1.93654	0.384976	6.54e-08	1.78e-06	SPATA2L	124044
ENSG00000178498	7471.65	-0.739581	0.13977	6.64e-08	1.81e-06	DTX3	196403
ENSG00000172061	106.337	6.06723	1.2639	6.87e-08	1.87e-06	LRRC15	131578
ENSG00000233384	108.875	3.30297	0.67395	6.88e-08	1.87e-06	CNIH3-AS2	102723817
ENSG00000116830	3762.93	1.2253	0.237059	6.97e-08	1.89e-06	TTF2	8458
ENSG00000213445	955.341	2.11217	0.421948	7.03e-08	1.91e-06	SIPA1	6494
ENSG00000182759	214.101	4.39474	0.910635	7.08e-08	1.92e-06	MAFA	389692
ENSG00000135926	243.107	2.88783	0.587562	7.11e-08	1.93e-06	TMBIM1	64114
ENSG00000244687	20982.2	-0.708943	0.132562	7.18e-08	1.94e-06	UBE2V1	7335
ENSG00000218358	37.082	5.77429	1.14464	7.22e-08	1.95e-06	RAET1K	646024
ENSG00000261797	41.1091	5.78217	1.15034	7.26e-08	1.96e-06	NA	NA
ENSG00000257660	84.5586	6.37666	1.30509	7.36e-08	1.98e-06	ADCY6-DT	100506125
ENSG00000163879	10264	-1.03978	0.200202	7.4e-08	1.99e-06	DNALI1	7802
ENSG00000231092	50.1575	4.6831	0.960155	7.43e-08	2e-06	NA	NA
ENSG00000215790	1969.33	-1.56366	0.308548	7.48e-08	2.01e-06	SLC35E2A	9906
ENSG00000113013	32194.1	0.764559	0.144842	7.48e-08	2.01e-06	HSPA9	3313
ENSG00000144935	3857.61	-2.14751	0.432667	7.54e-08	2.02e-06	TRPC1	7220
ENSG00000109424	64.6468	9.83927	3.1884	7.7e-08	2.06e-06	UCP1	7350
ENSG00000260975	159.358	-2.56454	0.522026	7.71e-08	2.07e-06	NA	NA
ENSG00000287185	174.248	4.2931	0.893469	7.91e-08	2.12e-06	NA	NA
ENSG00000162946	757.671	1.22085	0.237418	8.02e-08	2.15e-06	DISC1	27185
ENSG00000156860	9048.64	-1.14476	0.221864	8.13e-08	2.17e-06	FBRS	64319
ENSG00000171766	9099.26	-1.08316	0.209662	8.33e-08	2.22e-06	GATM	2628
ENSG00000241878	2618.71	-0.806202	0.153724	8.33e-08	2.22e-06	PISD	23761
ENSG00000231365	2940.85	-1.62064	0.321941	8.34e-08	2.22e-06	WARS2-AS1	101929147
ENSG00000129244	35353	-0.609579	0.11321	8.4e-08	2.24e-06	ATP1B2	482
ENSG00000184261	713.093	2.87463	0.589931	8.4e-08	2.24e-06	KCNK12	56660
ENSG00000228224	2037.66	1.76497	0.352669	8.53e-08	2.27e-06	NACA4P	83955
ENSG00000147027	18508.4	-0.654297	0.124089	8.59e-08	2.28e-06	TMEM47	83604
ENSG00000261236	2923.87	1.60286	0.318667	8.6e-08	2.28e-06	BOP1	23246
ENSG00000206652	315.077	-1.07595	0.208365	8.65e-08	2.29e-06	RNU1-1	26871
ENSG00000044446	4085.17	-1.18809	0.231745	8.72e-08	2.31e-06	PHKA2	5256
ENSG00000112033	4037.45	0.80461	0.153566	8.72e-08	2.31e-06	PPARD	5467
ENSG00000164040	9671.78	-0.581273	0.10989	8.75e-08	2.31e-06	PGRMC2	10424
ENSG00000267317	282.417	-1.94048	0.39078	8.88e-08	2.35e-06	NA	NA
ENSG00000233885	220.319	-3.68699	0.767154	8.92e-08	2.35e-06	NA	NA
ENSG00000197177	1390.49	0.983035	0.189581	8.97e-08	2.36e-06	ADGRA1	84435
ENSG00000146112	14207	-0.702915	0.133903	9.11e-08	2.4e-06	PPP1R18	170954
ENSG00000162746	46.7858	7.26106	1.56889	9.19e-08	2.42e-06	FCRLB	127943
ENSG00000173868	88.4849	6.75747	1.3901	9.2e-08	2.42e-06	PHOSPHO1	162466
ENSG00000280177	174.863	3.01132	0.621047	9.21e-08	2.42e-06	NA	NA
ENSG00000175611	807.228	1.54045	0.306074	9.52e-08	2.5e-06	LINC00476	100128782
ENSG00000169840	184.804	3.15769	0.653456	9.54e-08	2.5e-06	GSX1	219409
ENSG00000168491	779.02	3.58043	0.744758	9.57e-08	2.51e-06	CCDC110	256309
ENSG00000170209	52.2499	5.83829	1.20206	9.6e-08	2.51e-06	ANKK1	255239
ENSG00000237153	183.676	-3.27421	0.680698	9.68e-08	2.53e-06	NA	NA
ENSG00000168778	4353.27	-0.758432	0.145032	9.77e-08	2.55e-06	TCTN2	79867
ENSG00000173890	755.112	2.34667	0.48082	9.78e-08	2.55e-06	GPR160	26996
ENSG00000156508	1433533	-0.425827	0.0804192	9.93e-08	2.59e-06	EEF1A1	1915
ENSG00000177485	6869.28	-0.9465	0.183032	9.97e-08	2.6e-06	ZBTB33	10009
ENSG00000227370	104.322	3.08875	0.640177	1e-07	2.61e-06	NA	NA
ENSG00000287008	86.2272	5.79994	1.21208	1e-07	2.61e-06	NA	NA
ENSG00000163818	4865.96	-0.969925	0.187787	1.01e-07	2.63e-06	LZTFL1	54585
ENSG00000205835	62.0157	6.21861	1.27247	1.02e-07	2.64e-06	GMNC	647309
ENSG00000231160	1350.03	-0.920836	0.177934	1.03e-07	2.66e-06	NA	NA
ENSG00000122257	15507.4	-0.804177	0.154472	1.03e-07	2.66e-06	RBBP6	5930
ENSG00000165475	3480.54	0.98155	0.190545	1.03e-07	2.67e-06	CRYL1	51084
ENSG00000142444	1024.73	2.02992	0.411635	1.03e-07	2.66e-06	TIMM29	90580
ENSG00000169255	820.147	-2.73118	0.566728	1.04e-07	2.69e-06	B3GALNT1	8706
ENSG00000124380	6163.37	-0.827074	0.159193	1.04e-07	2.68e-06	SNRNP27	11017
ENSG00000265369	81.3406	4.15184	0.868383	1.04e-07	2.69e-06	PCAT18	728606
ENSG00000155368	6076.02	0.619679	0.118066	1.06e-07	2.72e-06	DBI	1622
ENSG00000141552	3649.91	0.929736	0.179799	1.06e-07	2.74e-06	ANAPC11	51529
ENSG00000224238	168.197	2.54723	0.524174	1.07e-07	2.74e-06	NA	NA
ENSG00000250490	157.135	4.50804	0.949428	1.07e-07	2.75e-06	LINC02145	401172
ENSG00000147676	1174.75	2.00204	0.405797	1.08e-07	2.76e-06	MAL2	114569
ENSG00000176749	6602.39	-0.746064	0.143266	1.1e-07	2.83e-06	CDK5R1	8851
ENSG00000144021	8481.83	0.528017	0.100919	1.1e-07	2.83e-06	CIAO1	9391
ENSG00000141750	2626.14	1.98347	0.402407	1.11e-07	2.83e-06	STAC2	342667
ENSG00000140968	51.2599	3.44923	0.716789	1.12e-07	2.86e-06	IRF8	3394
ENSG00000257839	69.7694	4.01457	0.841355	1.13e-07	2.88e-06	PHLDA1-DT	120766142
ENSG00000156650	10156.3	-0.898188	0.174104	1.14e-07	2.91e-06	KAT6B	23522
ENSG00000254946	74.1812	5.56	1.17584	1.14e-07	2.91e-06	LINC02751	105376569
ENSG00000173598	9125.6	-1.43961	0.28701	1.15e-07	2.92e-06	NUDT4	11163
ENSG00000264772	160.424	4.27867	0.902979	1.15e-07	2.92e-06	NA	NA
ENSG00000258183	126.96	-6.757	1.40108	1.16e-07	2.94e-06	LINC02392	105369893
ENSG00000160551	37907.6	-0.665524	0.127558	1.16e-07	2.95e-06	TAOK1	57551
ENSG00000152404	3211.39	-0.641437	0.122743	1.16e-07	2.94e-06	CWF19L2	143884
ENSG00000065060	6376.78	-0.913622	0.177356	1.17e-07	2.98e-06	UHRF1BP1	54887
ENSG00000165102	6523.56	-1.22203	0.241182	1.18e-07	2.99e-06	HGSNAT	138050
ENSG00000101670	14842.5	-0.884144	0.171316	1.19e-07	3.02e-06	LIPG	9388
ENSG00000107897	7852.84	-0.810541	0.156772	1.22e-07	3.08e-06	ACBD5	91452
ENSG00000129038	2974.09	1.04026	0.203423	1.22e-07	3.08e-06	LOXL1	4016
ENSG00000137463	559.194	1.33256	0.264666	1.22e-07	3.08e-06	MGARP	84709
ENSG00000162551	6069.43	1.05375	0.206371	1.24e-07	3.14e-06	ALPL	249
ENSG00000140254	84.9797	5.46436	1.14823	1.24e-07	3.12e-06	DUOXA1	90527
ENSG00000260691	861.885	3.08657	0.646695	1.25e-07	3.15e-06	ANKRD20A1	84210
ENSG00000285749	103.202	4.72512	1.0038	1.25e-07	3.15e-06	NA	NA
ENSG00000162188	4842.07	-0.691111	0.132998	1.26e-07	3.17e-06	GNG3	2785
ENSG00000200257	87.7046	-5.54506	1.17657	1.29e-07	3.24e-06	RNU6-97P	106480551
ENSG00000095303	1093.26	4.1597	0.88286	1.29e-07	3.25e-06	PTGS1	5742
ENSG00000224479	49.3554	4.49424	0.94378	1.3e-07	3.26e-06	NA	NA
ENSG00000184992	2945.15	1.09553	0.215562	1.32e-07	3.3e-06	BRI3BP	140707
ENSG00000287469	256.996	-2.1779	0.44871	1.33e-07	3.32e-06	NA	NA
ENSG00000064547	5196.68	-1.01643	0.199453	1.33e-07	3.32e-06	LPAR2	9170
ENSG00000107566	4094.26	-0.743059	0.143591	1.33e-07	3.32e-06	ERLIN1	10613
ENSG00000204110	35.785	5.17807	1.06543	1.33e-07	3.32e-06	NA	NA
ENSG00000112249	13778.9	-0.849481	0.164812	1.34e-07	3.33e-06	ASCC3	10973
ENSG00000171551	1766.2	1.86815	0.380161	1.34e-07	3.34e-06	ECEL1	9427
ENSG00000141759	5846.11	0.660402	0.127132	1.35e-07	3.37e-06	TXNL4A	10907
ENSG00000249572	50.64	6.57093	1.31991	1.35e-07	3.35e-06	NA	NA
ENSG00000154764	5545.1	-0.788664	0.152427	1.37e-07	3.4e-06	WNT7A	7476
ENSG00000185219	20505.2	-0.85521	0.166688	1.38e-07	3.44e-06	ZNF445	353274
ENSG00000165338	6110.86	-1.39025	0.278985	1.39e-07	3.44e-06	HECTD2	143279
ENSG00000168434	4256.69	-1.01373	0.199149	1.39e-07	3.44e-06	COG7	91949
ENSG00000263276	342.585	1.8042	0.367675	1.39e-07	3.45e-06	NA	NA
ENSG00000104967	35649.1	-0.5354	0.102183	1.41e-07	3.48e-06	NOVA2	4858
ENSG00000189410	2378.89	0.767733	0.148835	1.42e-07	3.52e-06	SH2D5	400745
ENSG00000176253	263.706	-1.60989	0.326319	1.43e-07	3.53e-06	OR4K13	390433
ENSG00000270558	93.9138	7.38307	1.52099	1.43e-07	3.53e-06	NA	NA
ENSG00000244459	75.5422	10.041	3.2695	1.43e-07	3.52e-06	NA	NA
ENSG00000213853	5612.94	0.838077	0.163037	1.45e-07	3.56e-06	EMP2	2013
ENSG00000023734	22510.9	0.828487	0.161205	1.46e-07	3.6e-06	STRAP	11171
ENSG00000137261	1953.72	1.77093	0.361752	1.48e-07	3.65e-06	KIAA0319	9856
ENSG00000164104	27114.7	-0.745778	0.144713	1.5e-07	3.69e-06	HMGB2	3148
ENSG00000104626	2385.01	0.907295	0.177427	1.5e-07	3.68e-06	ERI1	90459
ENSG00000149150	175.28	4.26311	0.910403	1.53e-07	3.75e-06	SLC43A1	8501
ENSG00000137871	5612.34	-1.8501	0.381991	1.54e-07	3.77e-06	ZNF280D	54816
ENSG00000026025	445360	-0.613996	0.120099	1.54e-07	3.77e-06	VIM	7431
ENSG00000053918	49.3675	6.16038	1.24304	1.54e-07	3.78e-06	KCNQ1	3784
ENSG00000124469	225.841	4.25405	0.910061	1.55e-07	3.79e-06	CEACAM8	1088
ENSG00000106615	12049.5	-0.4965	0.0954769	1.56e-07	3.81e-06	RHEB	6009
ENSG00000233191	91.1907	7.34315	1.51404	1.57e-07	3.84e-06	NA	NA
ENSG00000188883	42.6579	9.17484	3.07575	1.57e-07	3.84e-06	KLRG2	346689
ENSG00000279993	56.431	4.99827	1.06032	1.58e-07	3.84e-06	NA	NA
ENSG00000120910	2085.16	-1.33066	0.267582	1.63e-07	3.97e-06	PPP3CC	5533
ENSG00000106852	111.608	4.42882	0.952297	1.64e-07	3.99e-06	LHX6	26468
ENSG00000234089	174.165	8.98006	1.89867	1.64e-07	3.99e-06	LOC105375297	105375297
ENSG00000010704	564.053	-1.4112	0.285058	1.65e-07	4e-06	HFE	3077
ENSG00000251192	1014.32	-0.853836	0.167333	1.66e-07	4.03e-06	ZNF674	641339
ENSG00000170989	4714.87	-0.845502	0.165446	1.66e-07	4.03e-06	S1PR1	1901
ENSG00000139352	6837.99	-0.721505	0.140874	1.69e-07	4.09e-06	ASCL1	429
ENSG00000262001	1021.19	1.05608	0.209243	1.69e-07	4.09e-06	NA	NA
ENSG00000131400	104.241	7.86934	1.80886	1.69e-07	4.09e-06	NAPSA	9476
ENSG00000146278	6586.98	-1.01778	0.201634	1.71e-07	4.14e-06	PNRC1	10957
ENSG00000274184	238.984	2.4732	0.519467	1.74e-07	4.21e-06	NA	NA
ENSG00000151725	3411.5	-0.776034	0.151795	1.75e-07	4.23e-06	CENPU	79682
ENSG00000250453	88.2681	-4.40005	0.947359	1.76e-07	4.23e-06	NA	NA
ENSG00000047849	46952.5	-0.716663	0.140642	1.76e-07	4.23e-06	MAP4	4134
ENSG00000255136	365.807	4.48451	0.971275	1.76e-07	4.24e-06	TPBGL-AS1	120883615
ENSG00000198853	6074.29	-0.966652	0.191122	1.78e-07	4.27e-06	RUSC2	9853
ENSG00000127952	1789.95	1.07077	0.213003	1.78e-07	4.27e-06	STYXL1	51657
ENSG00000233221	85.8918	6.82493	1.45195	1.79e-07	4.3e-06	NA	NA
ENSG00000119523	2309.92	-0.860647	0.1692	1.8e-07	4.32e-06	ALG2	85365
ENSG00000226091	397.032	2.15865	0.450101	1.8e-07	4.31e-06	LINC00937	389634
ENSG00000103540	10753	-0.718393	0.140255	1.82e-07	4.35e-06	CCP110	9738
ENSG00000286140	864.735	5.29374	1.15175	1.82e-07	4.35e-06	DERPC	113455421
ENSG00000153291	2532.67	1.49625	0.304566	1.85e-07	4.42e-06	SLC25A27	9481
ENSG00000182173	1800.58	1.43845	0.291869	1.87e-07	4.46e-06	TSEN54	283989
ENSG00000006071	1258.69	1.43925	0.292406	1.88e-07	4.49e-06	ABCC8	6833
ENSG00000198830	47660.4	-0.603791	0.117505	1.91e-07	4.55e-06	HMGN2	3151
ENSG00000179477	121.279	6.80136	1.5434	1.92e-07	4.57e-06	ALOX12B	242
ENSG00000173542	20952.7	-0.793223	0.155867	1.93e-07	4.59e-06	MOB1B	92597
ENSG00000135940	6199.27	1.02174	0.203334	1.96e-07	4.67e-06	COX5B	1329
ENSG00000248673	73.7429	6.51994	1.38215	1.97e-07	4.68e-06	LINC01331	104310351
ENSG00000166670	42.0219	7.08592	1.5801	1.98e-07	4.7e-06	MMP10	4319
ENSG00000111605	20195.3	-0.953185	0.188916	1.99e-07	4.72e-06	CPSF6	11052
ENSG00000111775	17159.7	0.640147	0.126613	1.99e-07	4.72e-06	COX6A1	1337
ENSG00000198833	8390.46	-0.857973	0.169492	2e-07	4.73e-06	UBE2J1	51465
ENSG00000163536	682.289	1.98438	0.41354	2.01e-07	4.75e-06	SERPINI1	5274
ENSG00000251664	1175.84	2.4432	0.515919	2.02e-07	4.78e-06	PCDHA12	56137
ENSG00000136631	5159.41	-0.570928	0.111303	2.03e-07	4.79e-06	VPS45	11311
ENSG00000162889	7303.57	0.800463	0.157566	2.1e-07	4.96e-06	MAPKAPK2	9261
ENSG00000079819	14434.6	1.05454	0.210877	2.14e-07	5.04e-06	EPB41L2	2037
ENSG00000276334	709.469	-1.63607	0.337742	2.17e-07	5.1e-06	NA	NA
ENSG00000111897	26482.2	-0.644477	0.126204	2.17e-07	5.1e-06	SERINC1	57515
ENSG00000197724	9643.53	-0.738954	0.145297	2.19e-07	5.15e-06	PHF2	5253
ENSG00000259802	206.612	2.4116	0.511143	2.24e-07	5.27e-06	NA	NA
ENSG00000102710	14581.6	-0.623682	0.122164	2.26e-07	5.32e-06	SUPT20H	55578
ENSG00000261377	751.371	2.49922	0.531012	2.27e-07	5.32e-06	NA	NA
ENSG00000067836	3444.19	1.16457	0.23501	2.31e-07	5.42e-06	ROGDI	79641
ENSG00000229766	91.0147	7.34128	1.54572	2.34e-07	5.49e-06	NA	NA
ENSG00000100852	19815.5	-0.694194	0.136725	2.35e-07	5.5e-06	ARHGAP5	394
ENSG00000100906	999.844	-0.906552	0.180577	2.37e-07	5.55e-06	NFKBIA	4792
ENSG00000207955	1914.76	-0.716879	0.141693	2.38e-07	5.55e-06	NA	NA
ENSG00000147155	3419.67	-1.09052	0.219818	2.39e-07	5.57e-06	EBP	10682
ENSG00000114739	35014.9	-0.622074	0.123083	2.39e-07	5.57e-06	ACVR2B	93
ENSG00000180113	277.494	5.06017	1.11662	2.43e-07	5.67e-06	TDRD6	221400
ENSG00000196873	3825.22	1.6563	0.343904	2.44e-07	5.68e-06	CBWD3	445571
ENSG00000240024	2142.92	-0.645505	0.127034	2.47e-07	5.76e-06	LINC00888	100505687
ENSG00000117335	14531.6	-1.23224	0.249982	2.48e-07	5.76e-06	CD46	4179
ENSG00000214226	313.353	2.00169	0.420901	2.48e-07	5.76e-06	C17orf67	339210
ENSG00000162733	1360.37	-2.72103	0.585294	2.49e-07	5.78e-06	DDR2	4921
ENSG00000009307	76516	-0.864825	0.17236	2.5e-07	5.79e-06	CSDE1	7812
ENSG00000132334	1245.63	1.38722	0.284347	2.53e-07	5.86e-06	PTPRE	5791
ENSG00000006283	5019.79	1.58703	0.328942	2.56e-07	5.93e-06	CACNA1G	8913
ENSG00000114251	6032.38	-0.942496	0.189069	2.63e-07	6.08e-06	WNT5A	7474
ENSG00000165792	4559.47	-0.942503	0.189062	2.66e-07	6.16e-06	METTL17	64745
ENSG00000267421	183.02	-2.07609	0.438673	2.67e-07	6.18e-06	ZFP28-DT	101928982
ENSG00000137767	165.405	3.4377	0.745768	2.68e-07	6.18e-06	SQOR	58472
ENSG00000271133	58.7355	4.94554	1.07357	2.69e-07	6.2e-06	ITGB8-AS1	101927811
ENSG00000229212	396.42	2.94821	0.638219	2.71e-07	6.24e-06	NA	NA
ENSG00000286408	131.022	2.9072	0.628131	2.75e-07	6.34e-06	NA	NA
ENSG00000111674	52320.1	-0.839144	0.167743	2.83e-07	6.5e-06	ENO2	2026
ENSG00000285671	97.1603	3.66204	0.798661	2.83e-07	6.5e-06	NA	NA
ENSG00000100078	1640.79	-1.62583	0.339279	2.84e-07	6.52e-06	PLA2G3	50487
ENSG00000132003	4299.64	-1.02671	0.207804	2.86e-07	6.56e-06	ZSWIM4	65249
ENSG00000118495	16595.1	-0.467753	0.0912105	2.88e-07	6.61e-06	PLAGL1	5325
ENSG00000134255	2959.02	-1.08962	0.221253	2.9e-07	6.65e-06	CEPT1	10390
ENSG00000283689	55.4781	7.43814	1.69385	2.9e-07	6.65e-06	NA	NA
ENSG00000134440	15015	0.655247	0.129451	2.93e-07	6.7e-06	NARS1	4677
ENSG00000152795	54669.9	-0.747263	0.149597	2.94e-07	6.71e-06	HNRNPDL	9987
ENSG00000167700	884.399	2.80292	0.606468	3.01e-07	6.88e-06	MFSD3	113655
ENSG00000232662	163.794	6.09654	1.35601	3.01e-07	6.88e-06	LDHBP1	100289475
ENSG00000131370	4468.3	0.802111	0.160274	3.06e-07	6.99e-06	SH3BP5	9467
ENSG00000172663	2249.33	-1.12794	0.230079	3.1e-07	7.06e-06	TMEM134	80194
ENSG00000129657	22481.7	-0.758417	0.151828	3.13e-07	7.12e-06	SEC14L1	6397
ENSG00000254561	253.776	2.10299	0.448387	3.15e-07	7.17e-06	NA	NA
ENSG00000137842	728.396	-2.30383	0.495296	3.2e-07	7.27e-06	TMEM62	80021
ENSG00000079459	73673	-0.597561	0.118374	3.22e-07	7.31e-06	FDFT1	2222
ENSG00000105856	5937.43	-1.2729	0.262316	3.24e-07	7.34e-06	HBP1	26959
ENSG00000119950	13280.7	-0.725007	0.145184	3.25e-07	7.38e-06	MXI1	4601
ENSG00000125648	20011.2	0.453226	0.0897157	3.27e-07	7.41e-06	SLC25A23	79085
ENSG00000056291	42.1594	3.72453	0.80602	3.31e-07	7.49e-06	NPFFR2	10886
ENSG00000075568	15551.2	-0.561564	0.111347	3.34e-07	7.55e-06	TMEM131	23505
ENSG00000101251	57.1316	7.88503	1.80217	3.35e-07	7.57e-06	SEL1L2	80343
ENSG00000162623	1716.31	-1.49606	0.312598	3.36e-07	7.59e-06	TYW3	127253
ENSG00000272328	51.4574	9.4143	3.17642	3.36e-07	7.59e-06	NA	NA
ENSG00000136156	23675.1	-0.535317	0.105469	3.37e-07	7.59e-06	ITM2B	9445
ENSG00000136197	133.771	4.08751	0.886631	3.37e-07	7.59e-06	C7orf25	79020
ENSG00000198108	419.241	5.10061	1.14442	3.37e-07	7.59e-06	CHSY3	337876
ENSG00000088766	3021.83	-0.762166	0.1528	3.38e-07	7.6e-06	CRLS1	54675
ENSG00000265139	87.1178	-4.71677	1.04805	3.46e-07	7.78e-06	NA	NA
ENSG00000226803	70.1611	3.42305	0.751331	3.47e-07	7.79e-06	NA	NA
ENSG00000260763	118.162	3.95716	0.875782	3.49e-07	7.83e-06	NA	NA
ENSG00000230528	92.7068	4.22079	0.935465	3.5e-07	7.84e-06	NOS2P3	339256
ENSG00000243244	9324.5	-0.761667	0.152863	3.53e-07	7.9e-06	STON1	11037
ENSG00000230847	85.8577	10.1733	3.35911	3.54e-07	7.93e-06	NA	NA
ENSG00000066735	1443.25	1.25917	0.259906	3.55e-07	7.95e-06	KIF26A	26153
ENSG00000286271	85.7717	4.15561	0.921664	3.58e-07	8e-06	NA	NA
ENSG00000157693	1905.25	-1.51161	0.316862	3.59e-07	8.02e-06	TMEM268	203197
ENSG00000269103	112.644	3.85202	0.853863	3.63e-07	8.11e-06	NA	NA
ENSG00000159784	8233.16	-0.966628	0.196526	3.66e-07	8.16e-06	FAM131B	9715
ENSG00000080839	2676.22	-1.11546	0.229097	3.72e-07	8.29e-06	RBL1	5933
ENSG00000069998	5556.38	0.726886	0.145778	3.72e-07	8.28e-06	HDHD5	27440
ENSG00000249776	147.963	3.86617	0.855734	3.78e-07	8.41e-06	NA	NA
ENSG00000087269	3780.71	0.786705	0.158518	3.85e-07	8.56e-06	NOP14	8602
ENSG00000132434	1779.12	-2.5875	0.566007	3.86e-07	8.57e-06	LANCL2	55915
ENSG00000168671	47.3108	7.12005	1.64666	3.88e-07	8.61e-06	UGT3A2	167127
ENSG00000131095	319.951	1.72665	0.36561	3.91e-07	8.67e-06	GFAP	2670
ENSG00000118096	2945.87	-0.986424	0.201441	3.94e-07	8.73e-06	IFT46	56912
ENSG00000145495	49422.1	-0.852624	0.172871	3.97e-07	8.79e-06	MARCHF6	10299
ENSG00000284837	542.82	2.31855	0.502474	3.97e-07	8.79e-06	LOC339166	339166
ENSG00000166685	4494.89	-0.932301	0.190024	4.06e-07	8.97e-06	COG1	9382
ENSG00000135736	554.211	-1.59625	0.337856	4.08e-07	9.01e-06	CCDC102A	92922
ENSG00000143179	4239.59	-1.1484	0.237321	4.13e-07	9.11e-06	UCK2	7371
ENSG00000178821	374.485	3.29496	0.729785	4.14e-07	9.14e-06	TMEM52	339456
ENSG00000158710	6476.99	0.951909	0.193788	4.15e-07	9.15e-06	TAGLN2	8407
ENSG00000179021	3661.68	-0.834317	0.169641	4.17e-07	9.19e-06	C3orf38	285237
ENSG00000276509	362.298	2.21949	0.481536	4.18e-07	9.21e-06	NA	NA
ENSG00000123689	110.506	2.44648	0.533489	4.19e-07	9.21e-06	G0S2	50486
ENSG00000119771	2439.3	1.21524	0.252065	4.23e-07	9.3e-06	KLHL29	114818
ENSG00000224795	36.8355	3.53526	0.778092	4.25e-07	9.32e-06	NA	NA
ENSG00000182606	20229.2	-0.493525	0.0981721	4.27e-07	9.37e-06	TRAK1	22906
ENSG00000164329	3731.93	-1.03077	0.211846	4.3e-07	9.42e-06	TENT2	167153
ENSG00000108561	5652.56	0.875345	0.178107	4.35e-07	9.52e-06	C1QBP	708
ENSG00000152672	59.4577	6.70146	1.44175	4.35e-07	9.52e-06	CLEC4F	165530
ENSG00000162066	524.865	1.48753	0.313783	4.4e-07	9.63e-06	AMDHD2	51005
ENSG00000232093	129.667	4.01292	0.898997	4.42e-07	9.67e-06	NA	NA
ENSG00000102195	86.9326	7.99958	1.86928	4.44e-07	9.69e-06	GPR50	9248
ENSG00000095564	23486.6	-0.794258	0.161276	4.45e-07	9.71e-06	BTAF1	9044
ENSG00000197037	2572.67	-2.54297	0.55937	4.52e-07	9.85e-06	ZSCAN25	221785
ENSG00000228824	769.077	1.4335	0.302075	4.62e-07	1.01e-05	MIR4500HG	642345
ENSG00000119760	7992.04	-0.833384	0.16968	4.68e-07	1.02e-05	SUPT7L	9913
ENSG00000269194	58.2655	4.16563	0.934272	4.71e-07	1.02e-05	NA	NA
ENSG00000040633	3197.41	0.620776	0.124672	4.72e-07	1.03e-05	PHF23	79142
ENSG00000284620	969.006	1.8642	0.400882	4.74e-07	1.03e-05	NA	NA
ENSG00000233264	229.632	-4.16087	0.940973	4.75e-07	1.03e-05	NA	NA
ENSG00000112763	3346.33	-0.771656	0.156938	4.78e-07	1.04e-05	BTN2A1	11120
ENSG00000025423	106.135	3.05902	0.679651	4.78e-07	1.04e-05	HSD17B6	8630
ENSG00000178105	4602.16	0.983446	0.202264	4.82e-07	1.04e-05	DDX10	1662
ENSG00000275778	842.811	-1.79962	0.387244	4.84e-07	1.05e-05	PRH1-PRR4	100533464
ENSG00000158301	3732.59	-0.95927	0.197299	4.9e-07	1.06e-05	GPRASP2	114928
ENSG00000142149	3610.24	-1.51065	0.32161	4.91e-07	1.06e-05	HUNK	30811
ENSG00000095713	1372.83	1.51869	0.322361	4.92e-07	1.06e-05	CRTAC1	55118
ENSG00000100241	25563.6	0.749886	0.152317	4.97e-07	1.07e-05	SBF1	6305
ENSG00000253719	16994.7	-0.395104	0.0790075	5e-07	1.08e-05	ATXN7L3B	552889
ENSG00000279714	178.357	2.32175	0.508616	5.05e-07	1.09e-05	NA	NA
ENSG00000183798	1188.17	1.84365	0.398015	5.07e-07	1.09e-05	EMILIN3	90187
ENSG00000181588	4620.71	-0.98717	0.203773	5.08e-07	1.09e-05	MEX3D	399664
ENSG00000144891	58.2462	7.27134	1.71944	5.08e-07	1.09e-05	AGTR1	185
ENSG00000272518	59.1785	2.91229	0.646499	5.12e-07	1.1e-05	NA	NA
ENSG00000151079	790.514	1.13987	0.237417	5.15e-07	1.11e-05	KCNA6	3742
ENSG00000185774	292.129	-3.30715	0.745335	5.19e-07	1.11e-05	KCNIP4	80333
ENSG00000182372	4297.99	1.36542	0.288181	5.22e-07	1.12e-05	CLN8	2055
ENSG00000203727	1718.25	0.997306	0.206049	5.28e-07	1.13e-05	SAMD5	389432
ENSG00000179526	2534.72	0.875284	0.179437	5.29e-07	1.13e-05	SHARPIN	81858
ENSG00000229491	73.6151	3.62418	0.816278	5.39e-07	1.15e-05	NA	NA
ENSG00000023892	206.718	2.80693	0.625258	5.4e-07	1.15e-05	DEF6	50619
ENSG00000014123	7717.58	-0.698033	0.140982	5.41e-07	1.16e-05	UFL1	23376
ENSG00000125398	15235.8	-0.833639	0.17089	5.42e-07	1.16e-05	SOX9	6662
ENSG00000231390	41.7286	9.07291	3.12773	5.53e-07	1.18e-05	NA	NA
ENSG00000175040	2892.23	1.48529	0.316535	5.56e-07	1.18e-05	CHST2	9435
ENSG00000198920	5637.96	-1.60396	0.344678	5.64e-07	1.2e-05	KIAA0753	9851
ENSG00000105270	49309.1	-0.480091	0.0966903	5.68e-07	1.21e-05	CLIP3	25999
ENSG00000155052	3910.19	1.50739	0.321864	5.68e-07	1.21e-05	CNTNAP5	129684
ENSG00000280137	87.4576	-10.5856	3.5749	5.77e-07	1.23e-05	NA	NA
ENSG00000239920	375.348	1.65876	0.356993	5.83e-07	1.24e-05	NA	NA
ENSG00000025796	23090.6	-0.762062	0.155886	5.93e-07	1.26e-05	SEC63	11231
ENSG00000105737	4992.65	-1.12177	0.235008	5.99e-07	1.27e-05	GRIK5	2901
ENSG00000140450	24317	0.579049	0.117729	6.01e-07	1.27e-05	ARRDC4	91947
ENSG00000264577	491.59	-4.28798	0.986603	6.05e-07	1.28e-05	NA	NA
ENSG00000130940	8571.25	2.10602	0.460077	6.05e-07	1.28e-05	CASZ1	54897
ENSG00000144580	6738.34	-0.769339	0.157897	6.07e-07	1.28e-05	CNOT9	9125
ENSG00000146757	4385.79	-0.950298	0.197101	6.08e-07	1.28e-05	ZNF92	168374
ENSG00000159128	3650.86	-1.24404	0.262845	6.1e-07	1.29e-05	IFNGR2	3460
ENSG00000147588	266.385	4.18671	0.957103	6.16e-07	1.3e-05	PMP2	5375
ENSG00000187840	3853.21	0.790264	0.162299	6.18e-07	1.3e-05	EIF4EBP1	1978
ENSG00000270604	258.044	6.03084	1.40503	6.23e-07	1.31e-05	HCG17	414778
ENSG00000172985	1189.29	1.78259	0.387652	6.32e-07	1.33e-05	SH3RF3	344558
ENSG00000243753	925.247	1.2756	0.270097	6.33e-07	1.33e-05	HLA-L	3139
ENSG00000147065	43143.7	-0.495684	0.100405	6.39e-07	1.34e-05	MSN	4478
ENSG00000198010	92.5017	4.61261	1.04563	6.43e-07	1.35e-05	DLGAP2	9228
ENSG00000090266	3389.59	1.46528	0.313759	6.47e-07	1.36e-05	NDUFB2	4708
ENSG00000264229	68.4295	6.91129	1.51364	6.57e-07	1.38e-05	RNU4ATAC	100151683
ENSG00000166133	768.044	0.849894	0.175555	6.59e-07	1.38e-05	RPUSD2	27079
ENSG00000115806	12587.9	0.449443	0.0910386	6.63e-07	1.39e-05	GORASP2	26003
ENSG00000005238	4846.11	-0.894748	0.185684	6.67e-07	1.39e-05	FAM214B	80256
ENSG00000204711	51.9413	7.02049	1.68917	6.74e-07	1.41e-05	C9orf135	138255
ENSG00000185658	18630.4	-0.563192	0.113152	6.79e-07	1.42e-05	BRWD1	54014
ENSG00000143340	38.8477	5.20866	1.16508	6.85e-07	1.43e-05	FAM163A	148753
ENSG00000177459	28.3986	8.48162	2.99614	6.87e-07	1.43e-05	ERICH5	203111
ENSG00000198088	527.534	1.65039	0.357877	6.88e-07	1.43e-05	NUP62CL	54830
ENSG00000279119	31.4063	-9.04857	3.19868	6.9e-07	1.44e-05	NA	NA
ENSG00000267368	281.071	-6.30222	1.48323	6.93e-07	1.44e-05	UPK3BL1	100134938
ENSG00000224958	210.732	-2.16347	0.479632	6.93e-07	1.44e-05	PGM5-AS1	572558
ENSG00000175745	80981.7	-0.649926	0.13472	6.96e-07	1.45e-05	NR2F1	7025
ENSG00000013288	4042.5	0.717488	0.147476	6.98e-07	1.45e-05	MAN2B2	23324
ENSG00000146242	19363	-0.648777	0.132966	6.99e-07	1.45e-05	TPBG	7162
ENSG00000213281	14279.6	-0.848815	0.176271	7.01e-07	1.45e-05	NRAS	4893
ENSG00000101400	1555.28	1.19339	0.253273	7.03e-07	1.46e-05	SNTA1	6640
ENSG00000179772	35.8999	6.8356	1.60949	7.06e-07	1.46e-05	FOXS1	2307
ENSG00000141698	5691.86	-1.02569	0.215232	7.08e-07	1.47e-05	NT5C3B	115024
ENSG00000163428	9945.04	-0.751624	0.155111	7.19e-07	1.49e-05	LRRC58	116064
ENSG00000121486	3873.21	1.35219	0.28894	7.2e-07	1.49e-05	TRMT1L	81627
ENSG00000261873	117.026	3.91695	0.899131	7.26e-07	1.5e-05	NA	NA
ENSG00000144560	13257.1	-0.711488	0.14656	7.27e-07	1.5e-05	VGLL4	9686
ENSG00000146250	3388.25	0.856654	0.177902	7.35e-07	1.52e-05	PRSS35	167681
ENSG00000171310	3891.56	1.13667	0.240225	7.39e-07	1.52e-05	CHST11	50515
ENSG00000205765	5843.3	-1.52005	0.329238	7.46e-07	1.54e-05	C5orf51	285636
ENSG00000073792	31136	-0.685073	0.141168	7.48e-07	1.54e-05	IGF2BP2	10644
ENSG00000230696	84.9684	4.65039	1.07641	7.58e-07	1.56e-05	NA	NA
ENSG00000133872	30749.9	-0.406662	0.0827787	7.6e-07	1.56e-05	SARAF	51669
ENSG00000165886	1046.17	1.5275	0.330811	7.6e-07	1.56e-05	UBTD1	80019
ENSG00000121274	4118.9	1.04788	0.220611	7.68e-07	1.57e-05	TENT4B	64282
ENSG00000281344	15072.9	-0.674976	0.138405	8e-07	1.64e-05	NA	NA
ENSG00000139428	4241.81	-1.5436	0.335773	8.01e-07	1.64e-05	MMAB	326625
ENSG00000147274	42380.1	-0.743166	0.153868	8.05e-07	1.65e-05	RBMX	27316
ENSG00000180730	391.587	2.10137	0.468631	8.11e-07	1.66e-05	SHISA2	387914
ENSG00000163431	612.989	2.80533	0.636827	8.13e-07	1.66e-05	LMOD1	25802
ENSG00000279442	541.183	-1.07987	0.228676	8.17e-07	1.67e-05	NA	NA
ENSG00000179933	2066.11	1.36785	0.294404	8.17e-07	1.67e-05	C14orf119	55017
ENSG00000072110	14774.4	0.759305	0.156657	8.24e-07	1.68e-05	ACTN1	87
ENSG00000231050	33.5147	8.71859	3.06811	8.31e-07	1.69e-05	NA	NA
ENSG00000101638	668.876	3.59441	0.827865	8.32e-07	1.69e-05	ST8SIA5	29906
ENSG00000279663	104.123	3.51488	0.808255	8.35e-07	1.7e-05	NA	NA
ENSG00000260442	631.305	1.87604	0.414584	8.36e-07	1.7e-05	ATP2A1-AS1	100289092
ENSG00000145604	6961.95	-1.48687	0.321138	8.45e-07	1.72e-05	SKP2	6502
ENSG00000180998	3750.2	-0.76983	0.160162	8.46e-07	1.72e-05	GPR137C	283554
ENSG00000204789	1976.9	1.21748	0.26013	8.46e-07	1.72e-05	NA	NA
ENSG00000104823	5997.61	-0.968112	0.203866	8.52e-07	1.73e-05	ECH1	1891
ENSG00000166250	1808.12	1.9721	0.43698	8.53e-07	1.73e-05	CLMP	79827
ENSG00000198670	35.2226	8.7923	3.08828	8.53e-07	1.73e-05	LPA	4018
ENSG00000225643	32.9715	6.71162	1.59856	8.55e-07	1.73e-05	NA	NA
ENSG00000171016	7972.84	-1.00458	0.21203	8.56e-07	1.73e-05	PYGO1	26108
ENSG00000165119	77236.5	-0.535979	0.110204	8.64e-07	1.74e-05	HNRNPK	3190
ENSG00000182985	26586.1	1.01477	0.215611	8.65e-07	1.75e-05	CADM1	23705
ENSG00000100227	15026	-0.58033	0.119705	8.74e-07	1.76e-05	POLDIP3	84271
ENSG00000251349	8658.03	-0.819254	0.17122	8.83e-07	1.78e-05	MSANTD3-TMEFF1	100526694
ENSG00000170775	964.147	1.1411	0.243168	8.87e-07	1.79e-05	GPR37	2861
ENSG00000147400	8965.36	-0.495691	0.101859	8.88e-07	1.79e-05	CETN2	1069
ENSG00000145012	11479	-0.839021	0.175717	8.91e-07	1.79e-05	LPP	4026
ENSG00000152127	12996.2	0.818676	0.170952	8.93e-07	1.79e-05	MGAT5	4249
ENSG00000185924	1038.39	1.59429	0.348891	8.93e-07	1.79e-05	RTN4RL1	146760
ENSG00000117751	4821.1	-0.930337	0.195897	8.97e-07	1.8e-05	PPP1R8	5511
ENSG00000114166	4963.02	-1.3123	0.283352	9.05e-07	1.81e-05	KAT2B	8850
ENSG00000129467	77.4009	5.13044	1.20263	9.05e-07	1.81e-05	ADCY4	196883
ENSG00000105664	78.7837	3.34253	0.767598	9.07e-07	1.82e-05	COMP	1311
ENSG00000152154	2891.49	-0.86425	0.18149	9.08e-07	1.82e-05	TMEM178A	130733
ENSG00000233927	35753.2	0.401412	0.083236	9.17e-07	1.83e-05	RPS28	6234
ENSG00000198168	6224.98	1.5257	0.334011	9.19e-07	1.84e-05	SVIP	258010
ENSG00000269694	82.4078	5.45253	1.27486	9.3e-07	1.86e-05	NA	NA
ENSG00000200169	134.553	-6.64672	1.57804	9.32e-07	1.86e-05	RNU5D-1	26830
ENSG00000243620	3057.28	-1.05703	0.224931	9.49e-07	1.89e-05	NA	NA
ENSG00000079263	67.5817	6.84183	1.54456	9.69e-07	1.93e-05	SP140	11262
ENSG00000127914	20444.6	-0.630613	0.130898	9.73e-07	1.94e-05	AKAP9	10142
ENSG00000152518	5201.64	-0.816157	0.171319	9.86e-07	1.96e-05	ZFP36L2	678
ENSG00000086967	27.6071	8.41503	3.00392	9.92e-07	1.97e-05	MYBPC2	4606
ENSG00000168398	129.688	5.27036	1.24903	1.01e-06	2.01e-05	BDKRB2	624
ENSG00000154889	1618.27	-0.74181	0.155243	1.02e-06	2.02e-05	MPPE1	65258
ENSG00000163866	2048.84	1.08048	0.230865	1.02e-06	2.03e-05	SMIM12	113444
ENSG00000253103	1012.54	1.434	0.313063	1.02e-06	2.03e-05	LINC01609	101927487
ENSG00000273604	1253.94	2.10161	0.47213	1.02e-06	2.03e-05	EPOP	100170841
ENSG00000158270	3279.91	0.849855	0.178942	1.03e-06	2.04e-05	COLEC12	81035
ENSG00000272476	65.4579	4.21287	0.982562	1.03e-06	2.03e-05	NA	NA
ENSG00000008256	5287.52	1.26042	0.272504	1.04e-06	2.06e-05	CYTH3	9265
ENSG00000182255	149.755	6.61782	1.57148	1.04e-06	2.06e-05	KCNA4	3739
ENSG00000064999	12475.6	-0.556682	0.115605	1.05e-06	2.08e-05	ANKS1A	23294
ENSG00000238311	112.916	-8.52804	2.1237	1.06e-06	2.09e-05	SNORD13E	109617020
ENSG00000103160	12439.5	0.575571	0.121174	1.06e-06	2.09e-05	HSDL1	83693
ENSG00000274624	33.5777	5.92708	1.30549	1.06e-06	2.09e-05	NA	NA
ENSG00000100744	2625.06	-1.57488	0.347533	1.07e-06	2.1e-05	GSKIP	51527
ENSG00000126005	3198.18	-0.709351	0.148514	1.08e-06	2.13e-05	MMP24OS	101410538
ENSG00000167550	139.131	4.05897	0.954266	1.08e-06	2.12e-05	RHEBL1	121268
ENSG00000280109	85.7981	4.96758	1.17476	1.08e-06	2.12e-05	PLAC4	191585
ENSG00000091136	8021.19	2.11399	0.476811	1.09e-06	2.15e-05	LAMB1	3912
ENSG00000101605	1055.78	3.51802	0.822564	1.09e-06	2.15e-05	MYOM1	8736
ENSG00000268129	175.887	4.7435	1.12352	1.09e-06	2.15e-05	LOC100289361	100289361
ENSG00000067082	12542.2	-0.961725	0.204751	1.1e-06	2.15e-05	KLF6	1316
ENSG00000145725	8694.49	-0.927864	0.197122	1.11e-06	2.17e-05	PPIP5K2	23262
ENSG00000156675	7803.57	0.635252	0.132566	1.11e-06	2.18e-05	RAB11FIP1	80223
ENSG00000160606	93.4356	2.84175	0.659647	1.11e-06	2.17e-05	TLCD1	116238
ENSG00000273362	55.6147	5.64523	1.31691	1.12e-06	2.18e-05	NA	NA
ENSG00000145386	8215.44	-1.08014	0.231453	1.13e-06	2.2e-05	CCNA2	890
ENSG00000261630	111.742	4.8712	1.15358	1.13e-06	2.21e-05	NA	NA
ENSG00000197122	5232.02	-0.797977	0.168347	1.14e-06	2.21e-05	SRC	6714
ENSG00000127415	877.097	1.5469	0.341662	1.15e-06	2.25e-05	IDUA	3425
ENSG00000164845	71.2778	4.96313	1.16861	1.15e-06	2.24e-05	NA	NA
ENSG00000278000	245.043	-2.15595	0.490376	1.16e-06	2.25e-05	NA	NA
ENSG00000172466	20778.2	-0.759113	0.159901	1.16e-06	2.25e-05	ZNF24	7572
ENSG00000156976	58665.9	-0.591464	0.122787	1.16e-06	2.25e-05	EIF4A2	1974
ENSG00000276043	8713.98	0.679024	0.142261	1.17e-06	2.27e-05	UHRF1	29128
ENSG00000281613	63.1224	7.53965	1.83794	1.17e-06	2.28e-05	NA	NA
ENSG00000166106	2350.29	0.830729	0.175728	1.18e-06	2.28e-05	ADAMTS15	170689
ENSG00000261504	149.663	3.61936	0.850271	1.19e-06	2.3e-05	LINC01686	284648
ENSG00000240184	4333.63	-1.66533	0.371978	1.2e-06	2.32e-05	PCDHGC3	5098
ENSG00000066926	3267.19	1.37597	0.301574	1.2e-06	2.32e-05	FECH	2235
ENSG00000163121	67.7525	9.73566	3.35064	1.2e-06	2.32e-05	NEURL3	93082
ENSG00000188895	23142.7	-1.21023	0.263119	1.21e-06	2.35e-05	MSL1	339287
ENSG00000166689	4558.33	-1.02935	0.220454	1.22e-06	2.35e-05	PLEKHA7	144100
ENSG00000168769	8406.31	-0.830108	0.176013	1.22e-06	2.36e-05	TET2	54790
ENSG00000152779	49.1014	3.51912	0.822124	1.22e-06	2.35e-05	SLC16A12	387700
ENSG00000162814	1934.17	-1.88425	0.425668	1.23e-06	2.37e-05	SPATA17	128153
ENSG00000073584	31046.7	-0.621997	0.130101	1.23e-06	2.37e-05	SMARCE1	6605
ENSG00000112977	11211.2	0.432023	0.0896389	1.23e-06	2.36e-05	DAP	1611
ENSG00000154118	1728.92	1.44475	0.318862	1.23e-06	2.37e-05	JPH3	57338
ENSG00000197635	668.727	3.2009	0.748955	1.23e-06	2.37e-05	DPP4	1803
ENSG00000236554	44.8583	7.09978	1.72708	1.24e-06	2.38e-05	ASNSP3	100423061
ENSG00000047056	3916.09	-0.780707	0.165145	1.25e-06	2.39e-05	WDR37	22884
ENSG00000196361	36410.9	-0.534934	0.109673	1.25e-06	2.4e-05	ELAVL3	1995
ENSG00000166924	3903.91	-1.33911	0.294092	1.26e-06	2.42e-05	NYAP1	222950
ENSG00000273796	49.1582	5.87194	1.36214	1.26e-06	2.42e-05	NA	NA
ENSG00000206195	280.26	2.37063	0.544431	1.27e-06	2.43e-05	DUXAP8	503637
ENSG00000077254	12027.9	-0.618911	0.129984	1.28e-06	2.44e-05	USP33	23032
ENSG00000186908	7984.24	-0.9018	0.192643	1.29e-06	2.46e-05	ZDHHC17	23390
ENSG00000211445	1967.23	1.29731	0.283951	1.29e-06	2.47e-05	GPX3	2878
ENSG00000129566	5031.77	-1.34226	0.295143	1.3e-06	2.48e-05	TEP1	7011
ENSG00000003756	31285.7	-0.685415	0.144502	1.3e-06	2.48e-05	RBM5	10181
ENSG00000224635	130.766	3.28771	0.770321	1.3e-06	2.48e-05	NA	NA
ENSG00000287283	98.7493	4.18236	0.993849	1.3e-06	2.48e-05	NA	NA
ENSG00000287677	150.788	4.355	1.03504	1.3e-06	2.49e-05	NA	NA
ENSG00000224765	391.1	-3.641	0.863128	1.31e-06	2.5e-05	NA	NA
ENSG00000101311	26.4031	8.32932	3.00139	1.31e-06	2.49e-05	FERMT1	55612
ENSG00000111653	5613.59	-1.13143	0.245608	1.32e-06	2.5e-05	ING4	51147
ENSG00000272121	34.8794	5.43924	1.24137	1.32e-06	2.5e-05	NA	NA
ENSG00000180279	54.1379	5.97322	1.38919	1.32e-06	2.51e-05	LINC01869	284365
ENSG00000036530	3620.72	1.27951	0.280058	1.33e-06	2.52e-05	CYP46A1	10858
ENSG00000121892	20688.9	-0.823995	0.175372	1.34e-06	2.54e-05	PDS5A	23244
ENSG00000271122	1818.62	1.6035	0.358267	1.34e-06	2.54e-05	HERPUD2-AS1	101930085
ENSG00000104059	1325.09	1.24729	0.272655	1.35e-06	2.55e-05	FAM189A1	23359
ENSG00000227953	185.086	3.39286	0.801498	1.36e-06	2.58e-05	NA	NA
ENSG00000125965	196.95	-1.89798	0.430839	1.38e-06	2.6e-05	GDF5	8200
ENSG00000165138	3826.43	1.33779	0.294742	1.41e-06	2.67e-05	ANKS6	203286
ENSG00000287088	74.7566	6.43153	1.51185	1.42e-06	2.68e-05	NA	NA
ENSG00000167779	42.8416	5.69837	1.33041	1.43e-06	2.69e-05	IGFBP6	3489
ENSG00000130383	61.2343	9.57285	3.32503	1.43e-06	2.7e-05	FUT5	2527
ENSG00000279706	66.4319	6.27948	1.47253	1.44e-06	2.71e-05	NA	NA
ENSG00000169180	12713.3	-0.706212	0.149362	1.45e-06	2.73e-05	XPO6	23214
ENSG00000152137	480.126	2.89561	0.678888	1.45e-06	2.74e-05	HSPB8	26353
ENSG00000171291	2547.18	-0.645075	0.136335	1.47e-06	2.76e-05	ZNF439	90594
ENSG00000178826	54.888	4.57942	1.09279	1.47e-06	2.77e-05	TMEM139	135932
ENSG00000214022	10312.6	-0.642733	0.135878	1.48e-06	2.77e-05	REPIN1	29803
ENSG00000105204	2519.67	-1.22592	0.269506	1.5e-06	2.81e-05	DYRK1B	9149
ENSG00000167100	5124.07	-0.602259	0.127134	1.51e-06	2.82e-05	SAMD14	201191
ENSG00000241956	1539.63	-0.689064	0.146164	1.52e-06	2.84e-05	LOC102546299	102546299
ENSG00000251821	47.4751	-9.60477	3.40688	1.54e-06	2.88e-05	RNU6-583P	106479824
ENSG00000187189	14360.7	-0.506737	0.10624	1.54e-06	2.88e-05	TSPYL4	23270
ENSG00000119714	131.288	-5.53411	1.34334	1.55e-06	2.89e-05	GPR68	8111
ENSG00000169228	2721.49	0.905237	0.19576	1.55e-06	2.91e-05	RAB24	53917
ENSG00000187837	951.303	1.27869	0.282056	1.56e-06	2.92e-05	H1-2	3006
ENSG00000196865	12937.3	-0.567607	0.119896	1.57e-06	2.94e-05	NHLRC2	374354
ENSG00000008300	14900.4	-0.977595	0.211611	1.58e-06	2.95e-05	CELSR3	1951
ENSG00000204977	6252.64	-0.699175	0.149101	1.59e-06	2.97e-05	TRIM13	10206
ENSG00000112706	199.429	4.99394	1.23709	1.59e-06	2.97e-05	IMPG1	3617
ENSG00000184916	1659.43	1.98613	0.455092	1.6e-06	2.98e-05	JAG2	3714
ENSG00000140367	4126.91	-1.12717	0.246556	1.61e-06	2.99e-05	UBE2Q2	92912
ENSG00000153944	40934.4	-0.655398	0.140551	1.62e-06	3.02e-05	MSI2	124540
ENSG00000101098	7493.53	0.888257	0.191227	1.62e-06	3.02e-05	RIMS4	140730
ENSG00000107882	3993.6	0.6899	0.146816	1.65e-06	3.07e-05	SUFU	51684
ENSG00000278763	83.2107	-10.4255	3.63388	1.66e-06	3.08e-05	NA	NA
ENSG00000131051	29757.5	-0.94347	0.204049	1.66e-06	3.08e-05	RBM39	9584
ENSG00000179698	437.792	1.56721	0.352846	1.66e-06	3.08e-05	WDR97	340390
ENSG00000105289	901.29	2.45447	0.573789	1.66e-06	3.08e-05	TJP3	27134
ENSG00000203724	91.2145	3.28011	0.784765	1.66e-06	3.08e-05	C1orf53	388722
ENSG00000214917	90.6487	-7.45194	1.7774	1.67e-06	3.08e-05	RPS15AP35	390848
ENSG00000140682	1265.81	-1.26538	0.280232	1.67e-06	3.09e-05	TGFB1I1	7041
ENSG00000131773	4023.09	1.272	0.281071	1.67e-06	3.09e-05	KHDRBS3	10656
ENSG00000235833	40.5192	6.13939	1.40382	1.67e-06	3.09e-05	NA	NA
ENSG00000183770	47.3528	7.11234	1.77162	1.7e-06	3.14e-05	FOXL2	668
ENSG00000214944	409.071	4.4714	1.08423	1.71e-06	3.15e-05	ARHGEF28	64283
ENSG00000281026	828.709	-1.70773	0.388707	1.72e-06	3.17e-05	N4BP2L2-IT2	116828
ENSG00000165644	421.901	-1.4824	0.333524	1.74e-06	3.21e-05	COMTD1	118881
ENSG00000281961	28.4132	8.41956	3.04624	1.75e-06	3.22e-05	NA	NA
ENSG00000279605	32.3456	-5.56705	1.31845	1.76e-06	3.24e-05	NA	NA
ENSG00000132507	22689.1	0.970175	0.210607	1.76e-06	3.24e-05	EIF5A	1984
ENSG00000183153	78.8356	5.77372	1.39841	1.76e-06	3.24e-05	GJD3	125111
ENSG00000141646	14914.2	-1.11414	0.244974	1.77e-06	3.25e-05	SMAD4	4089
ENSG00000223855	44.5073	7.34634	1.81197	1.77e-06	3.25e-05	HRAT92	441307
ENSG00000108599	4224.07	-2.15063	0.500727	1.79e-06	3.29e-05	AKAP10	11216
ENSG00000179886	776.629	1.19281	0.263412	1.79e-06	3.28e-05	TIGD5	84948
ENSG00000135164	19023.2	-0.841821	0.182394	1.81e-06	3.31e-05	DMTF1	9988
ENSG00000186297	1330.25	1.97652	0.455867	1.81e-06	3.32e-05	GABRA5	2558
ENSG00000111962	3447.66	1.20956	0.268073	1.82e-06	3.33e-05	UST	10090
ENSG00000138821	1012.43	1.85128	0.42391	1.82e-06	3.33e-05	SLC39A8	64116
ENSG00000137145	9137.01	-0.607681	0.129392	1.83e-06	3.33e-05	DENND4C	55667
ENSG00000204252	243.392	4.90362	1.20152	1.83e-06	3.35e-05	HLA-DOA	3111
ENSG00000118197	2987.43	-0.771212	0.165857	1.84e-06	3.36e-05	DDX59	83479
ENSG00000213722	11039.9	-0.646711	0.138227	1.86e-06	3.39e-05	DDAH2	23564
ENSG00000042753	2992.68	0.548375	0.116488	1.87e-06	3.41e-05	AP2S1	1175
ENSG00000171056	209.284	3.08564	0.737139	1.89e-06	3.44e-05	SOX7	83595
ENSG00000252639	130.793	3.90408	0.943368	1.89e-06	3.45e-05	RNU2-24P	106480207
ENSG00000287158	79.0608	6.98089	1.65343	1.9e-06	3.45e-05	NA	NA
ENSG00000166503	17872	-0.709165	0.152048	1.91e-06	3.47e-05	HDGFL3	50810
ENSG00000165370	82.3601	5.8065	1.41791	1.93e-06	3.51e-05	GPR101	83550
ENSG00000189403	53282.1	-0.603451	0.128675	1.94e-06	3.51e-05	HMGB1	3146
ENSG00000150403	4623.54	-0.506371	0.108644	1.94e-06	3.52e-05	TMCO3	55002
ENSG00000277662	116.062	5.89577	1.44764	1.94e-06	3.52e-05	NA	NA
ENSG00000010030	29.8754	8.48859	3.07213	1.94e-06	3.51e-05	ETV7	51513
ENSG00000282906	30.7636	8.52955	3.08402	1.96e-06	3.55e-05	NA	NA
ENSG00000162769	6594.17	-1.35709	0.304516	1.97e-06	3.56e-05	FLVCR1	28982
ENSG00000223502	39.3166	6.1474	1.40248	1.97e-06	3.57e-05	LOC102724719	102724719
ENSG00000012983	9575.26	-1.03988	0.228122	1.99e-06	3.6e-05	MAP4K5	11183
ENSG00000236988	73.8989	6.37298	1.53456	2e-06	3.61e-05	NA	NA
ENSG00000271980	213.645	-4.46337	1.09696	2.01e-06	3.63e-05	NA	NA
ENSG00000102225	20371.1	-0.419124	0.0876304	2.01e-06	3.63e-05	CDK16	5127
ENSG00000260490	85.6693	-4.78855	1.17281	2.02e-06	3.65e-05	NA	NA
ENSG00000288586	209.587	-2.90835	0.696998	2.03e-06	3.66e-05	NA	NA
ENSG00000148468	10331.6	-0.727178	0.156388	2.03e-06	3.65e-05	FAM171A1	221061
ENSG00000183569	229.429	-1.8861	0.436657	2.04e-06	3.67e-05	SERHL2	253190
ENSG00000144591	1317.26	1.36099	0.305889	2.05e-06	3.69e-05	GMPPA	29926
ENSG00000228789	53.5058	6.0248	1.45013	2.05e-06	3.69e-05	HCG22	285834
ENSG00000129480	1956.88	0.672386	0.144812	2.07e-06	3.72e-05	DTD2	112487
ENSG00000137274	2612.69	1.49167	0.337732	2.07e-06	3.71e-05	BPHL	670
ENSG00000260278	38.685	8.86473	3.17693	2.09e-06	3.75e-05	NA	NA
ENSG00000049618	15899.1	-1.09961	0.241611	2.1e-06	3.76e-05	ARID1B	57492
ENSG00000081248	38.1095	8.83844	3.17175	2.12e-06	3.79e-05	CACNA1S	779
ENSG00000265439	128.702	5.19616	1.28184	2.13e-06	3.81e-05	RN7SL811P	106479517
ENSG00000264790	70.2968	6.83175	1.62244	2.14e-06	3.82e-05	NA	NA
ENSG00000013306	6961.5	1.21361	0.271361	2.15e-06	3.84e-05	SLC25A39	51629
ENSG00000142449	2231.26	-1.89965	0.441691	2.16e-06	3.85e-05	FBN3	84467
ENSG00000182310	1284.85	-1.20928	0.270197	2.16e-06	3.86e-05	SPACA6	147650
ENSG00000234028	1030.18	1.73866	0.399739	2.16e-06	3.85e-05	EIF2AK3-DT	101928403
ENSG00000258323	132.875	-2.8869	0.693276	2.17e-06	3.87e-05	NA	NA
ENSG00000278727	84.4705	7.05341	1.69113	2.21e-06	3.94e-05	NA	NA
ENSG00000180370	28394.8	-0.546885	0.117133	2.22e-06	3.95e-05	PAK2	5062
ENSG00000136161	1444.99	-1.86548	0.433707	2.23e-06	3.97e-05	RCBTB2	1102
ENSG00000113739	9937.8	-0.664295	0.143116	2.23e-06	3.97e-05	STC2	8614
ENSG00000144857	22917.3	-0.928656	0.202797	2.24e-06	3.97e-05	BOC	91653
ENSG00000130477	7130.74	0.710354	0.153128	2.24e-06	3.97e-05	UNC13A	23025
ENSG00000286340	184.776	-1.33239	0.300453	2.25e-06	4e-05	NA	NA
ENSG00000173928	690.403	-2.14023	0.504025	2.26e-06	4e-05	SWSAP1	126074
ENSG00000175550	5330.42	0.543589	0.116493	2.26e-06	4e-05	DRAP1	10589
ENSG00000203780	711.103	1.28991	0.289532	2.26e-06	4e-05	FANK1	92565
ENSG00000187773	100.708	5.98951	1.48086	2.26e-06	4e-05	DIPK1C	125704
ENSG00000241362	215.905	-5.00442	1.24595	2.28e-06	4.03e-05	NA	NA
ENSG00000112851	18084.3	-1.33097	0.300493	2.28e-06	4.03e-05	ERBIN	55914
ENSG00000197872	7067.65	0.858857	0.187355	2.28e-06	4.03e-05	CYRIA	81553
ENSG00000280128	4374.05	1.13916	0.253463	2.29e-06	4.04e-05	NA	NA
ENSG00000111341	100.7	2.42392	0.575255	2.29e-06	4.04e-05	MGP	4256
ENSG00000167881	8097.73	-0.652575	0.140692	2.3e-06	4.05e-05	SRP68	6730
ENSG00000111669	93447.9	-0.609212	0.131677	2.3e-06	4.05e-05	TPI1	7167
ENSG00000175756	2350.58	0.981393	0.217021	2.3e-06	4.05e-05	AURKAIP1	54998
ENSG00000224888	117.481	3.69894	0.904063	2.3e-06	4.05e-05	NA	NA
ENSG00000105880	85.3651	6.36692	1.56268	2.3e-06	4.05e-05	DLX5	1749
ENSG00000164291	3045.92	-0.649934	0.14011	2.31e-06	4.06e-05	ARSK	153642
ENSG00000270457	27.9529	6.44543	1.61543	2.31e-06	4.06e-05	NA	NA
ENSG00000272491	30.8954	6.53913	1.64451	2.31e-06	4.06e-05	NA	NA
ENSG00000131626	8498.77	-0.756356	0.164673	2.34e-06	4.11e-05	PPFIA1	8500
ENSG00000114745	3905.2	1.25982	0.282795	2.38e-06	4.17e-05	GORASP1	64689
ENSG00000159212	438.832	2.55429	0.609743	2.38e-06	4.17e-05	CLIC6	54102
ENSG00000178248	29.0294	8.42925	3.07332	2.38e-06	4.17e-05	FAM230I	388882
ENSG00000230091	226.28	2.09237	0.491504	2.4e-06	4.21e-05	NA	NA
ENSG00000111424	148.946	5.37064	1.34447	2.42e-06	4.24e-05	VDR	7421
ENSG00000159231	75.7098	2.54275	0.607062	2.43e-06	4.25e-05	CBR3	874
ENSG00000099954	15153.5	-0.584855	0.125894	2.45e-06	4.29e-05	CECR2	27443
ENSG00000227376	93.9798	-3.93614	0.971825	2.46e-06	4.31e-05	NA	NA
ENSG00000185189	15388.2	-0.599421	0.129579	2.48e-06	4.34e-05	NRBP2	340371
ENSG00000261437	73.3824	3.52124	0.859585	2.48e-06	4.34e-05	LINC02894	100288748
ENSG00000140465	30.6232	8.5056	3.09799	2.49e-06	4.34e-05	CYP1A1	1543
ENSG00000120458	3745	-1.34026	0.304748	2.51e-06	4.38e-05	MSANTD2	79684
ENSG00000112182	7657.93	-0.649996	0.14145	2.52e-06	4.39e-05	BACH2	60468
ENSG00000167978	162626	-0.631417	0.136582	2.52e-06	4.39e-05	SRRM2	23524
ENSG00000186625	2522.43	-0.524989	0.112963	2.52e-06	4.39e-05	KATNA1	11104
ENSG00000240015	49.5241	2.94829	0.710709	2.54e-06	4.41e-05	NA	NA
ENSG00000146094	324.602	3.81862	0.939398	2.55e-06	4.42e-05	DOK3	79930
ENSG00000172731	4647.45	0.777247	0.16922	2.56e-06	4.45e-05	LRRC20	55222
ENSG00000143622	4702.03	-0.990754	0.219634	2.57e-06	4.45e-05	RIT1	6016
ENSG00000138166	293.055	2.81607	0.680349	2.58e-06	4.47e-05	DUSP5	1847
ENSG00000182150	9874.33	-1.82537	0.431876	2.62e-06	4.54e-05	ERCC6L2	375748
ENSG00000166347	4275.86	1.13509	0.253701	2.62e-06	4.53e-05	CYB5A	1528
ENSG00000101000	143.423	2.45349	0.587323	2.62e-06	4.54e-05	PROCR	10544
ENSG00000179588	1036.58	1.122	0.251036	2.64e-06	4.56e-05	ZFPM1	161882
ENSG00000214837	202.955	2.21194	0.525962	2.65e-06	4.59e-05	LINC01347	731275
ENSG00000183778	1894.22	-1.18346	0.266215	2.66e-06	4.59e-05	B3GALT5	10317
ENSG00000263293	107.49	-3.98704	0.989049	2.67e-06	4.62e-05	EFCAB13-DT	102724508
ENSG00000254790	29.7706	5.20159	1.23114	2.67e-06	4.61e-05	NA	NA
ENSG00000163636	7687.58	0.637383	0.137347	2.7e-06	4.65e-05	PSMD6	9861
ENSG00000165997	14215.8	-0.827704	0.181929	2.71e-06	4.67e-05	ARL5B	221079
ENSG00000100731	15380.7	-1.22425	0.276419	2.8e-06	4.83e-05	PCNX1	22990
ENSG00000108788	2848.08	-0.713051	0.155706	2.81e-06	4.84e-05	MLX	6945
ENSG00000131238	9842.05	-0.67326	0.146721	2.81e-06	4.84e-05	PPT1	5538
ENSG00000140488	1512.03	-0.974822	0.216915	2.83e-06	4.86e-05	CELF6	60677
ENSG00000204371	20053.4	-0.746226	0.163447	2.84e-06	4.88e-05	EHMT2	10919
ENSG00000139921	8110.03	-0.817623	0.180069	2.87e-06	4.92e-05	TMX1	81542
ENSG00000133169	7449.57	0.868788	0.191805	2.89e-06	4.96e-05	BEX1	55859
ENSG00000231769	95.8918	4.39758	1.09863	2.9e-06	4.98e-05	NA	NA
ENSG00000162543	192.065	2.74573	0.666823	2.91e-06	4.99e-05	UBXN10	127733
ENSG00000245017	305.703	3.73856	0.932491	2.93e-06	5.02e-05	LINC02453	643770
ENSG00000096746	33295.9	-0.69156	0.151184	2.94e-06	5.04e-05	HNRNPH3	3189
ENSG00000163808	6610.66	-1.20839	0.274278	2.95e-06	5.04e-05	KIF15	56992
ENSG00000188277	24.5343	8.16117	3.02015	2.96e-06	5.07e-05	C15orf62	643338
ENSG00000215284	105.51	-8.3228	2.21117	2.97e-06	5.08e-05	NA	NA
ENSG00000075240	4681.1	1.74347	0.407254	3e-06	5.13e-05	GRAMD4	23151
ENSG00000093183	7413.16	-1.05245	0.23467	3.02e-06	5.16e-05	SEC22C	9117
ENSG00000105738	5758.42	0.940648	0.209214	3.02e-06	5.15e-05	SIPA1L3	23094
ENSG00000197766	65.8003	5.7926	1.443	3.05e-06	5.21e-05	CFD	1675
ENSG00000154001	11565	-0.758638	0.16711	3.06e-06	5.22e-05	PPP2R5E	5529
ENSG00000113763	2053.11	1.14592	0.258727	3.06e-06	5.22e-05	UNC5A	90249
ENSG00000155657	4052.32	-1.70438	0.402454	3.07e-06	5.23e-05	TTN	7273
ENSG00000154545	21822	-1.5885	0.366171	3.07e-06	5.22e-05	MAGED4	728239
ENSG00000135387	57469.7	-0.562764	0.12152	3.07e-06	5.22e-05	CAPRIN1	4076
ENSG00000198888	292998	0.547487	0.11886	3.09e-06	5.26e-05	ND1	4535
ENSG00000233101	55.8306	5.96501	1.45839	3.1e-06	5.26e-05	HOXB-AS3	404266
ENSG00000267040	145.896	4.78266	1.20504	3.11e-06	5.28e-05	LOC100505549	100505549
ENSG00000150051	64.6424	6.72968	1.62911	3.11e-06	5.28e-05	MKX	283078
ENSG00000100097	1087.55	1.1462	0.259051	3.13e-06	5.3e-05	LGALS1	3956
ENSG00000204469	64011.8	-0.600638	0.131086	3.15e-06	5.34e-05	PRRC2A	7916
ENSG00000150990	1185.42	-0.752998	0.165807	3.16e-06	5.35e-05	DHX37	57647
ENSG00000272636	3176.62	1.79267	0.419332	3.16e-06	5.35e-05	DOC2B	8447
ENSG00000072818	275.618	2.51677	0.61307	3.16e-06	5.35e-05	ACAP1	9744
ENSG00000287287	35.2855	4.73432	1.15968	3.16e-06	5.34e-05	NA	NA
ENSG00000285972	391.436	-1.3082	0.299568	3.17e-06	5.35e-05	CERNA2	642934
ENSG00000023445	913.028	-5.0423	1.29537	3.19e-06	5.39e-05	BIRC3	330
ENSG00000082458	7246.01	-0.750031	0.165182	3.19e-06	5.39e-05	DLG3	1741
ENSG00000064195	29.0927	6.46166	1.65296	3.19e-06	5.38e-05	DLX3	1747
ENSG00000259553	765.408	-1.6875	0.396708	3.25e-06	5.47e-05	NA	NA
ENSG00000261019	62.3134	7.41964	1.93112	3.27e-06	5.51e-05	NA	NA
ENSG00000046653	95054.1	-0.503224	0.108243	3.3e-06	5.55e-05	GPM6B	2824
ENSG00000246763	136.99	3.89703	0.968278	3.31e-06	5.58e-05	RGMB-AS1	503569
ENSG00000167701	30.4513	8.47306	3.11464	3.35e-06	5.64e-05	GPT	2875
ENSG00000165633	1810.51	0.912557	0.203638	3.4e-06	5.72e-05	VSTM4	196740
ENSG00000283355	500.051	-2.2397	0.541756	3.41e-06	5.73e-05	NA	NA
ENSG00000059758	8604.63	-0.612592	0.134328	3.41e-06	5.73e-05	CDK17	5128
ENSG00000204583	42.5603	7.04358	1.81528	3.42e-06	5.73e-05	LRCOL1	100507055
ENSG00000151136	9014.51	0.523237	0.114031	3.44e-06	5.77e-05	BTBD11	121551
ENSG00000184719	65.9683	2.95118	0.729095	3.44e-06	5.77e-05	RNLS	55328
ENSG00000109332	29946.7	-0.517613	0.112531	3.46e-06	5.79e-05	UBE2D3	7323
ENSG00000118298	5930.65	-1.20833	0.276184	3.47e-06	5.81e-05	CA14	23632
ENSG00000058404	414.83	2.31952	0.560038	3.48e-06	5.82e-05	CAMK2B	816
ENSG00000254877	63.9245	7.49643	1.9465	3.48e-06	5.82e-05	LOC100422398	100422398
ENSG00000280106	84.042	3.63159	0.907749	3.5e-06	5.85e-05	NA	NA
ENSG00000005471	334.421	2.3658	0.574287	3.53e-06	5.89e-05	ABCB4	5244
ENSG00000249349	27.8046	6.40962	1.64164	3.53e-06	5.89e-05	NA	NA
ENSG00000153250	4120.89	1.03466	0.233638	3.56e-06	5.94e-05	RBMS1	5937
ENSG00000161091	3580.12	0.824384	0.183081	3.58e-06	5.97e-05	MFSD12	126321
ENSG00000138356	260.147	1.30107	0.299204	3.59e-06	5.98e-05	AOX1	316
ENSG00000248367	236.096	2.04538	0.490487	3.59e-06	5.98e-05	NA	NA
ENSG00000258355	49.3297	-7.35489	1.94899	3.6e-06	5.98e-05	NA	NA
ENSG00000181744	8092.03	-0.814808	0.181392	3.65e-06	6.07e-05	DIPK2A	205428
ENSG00000151552	2536.44	1.05408	0.238493	3.65e-06	6.07e-05	QDPR	5860
ENSG00000263766	106.608	3.333	0.836688	3.65e-06	6.07e-05	NA	NA
ENSG00000119138	726.251	1.49657	0.35003	3.66e-06	6.08e-05	KLF9	687
ENSG00000198604	7892.56	-1.29538	0.298386	3.7e-06	6.13e-05	BAZ1A	11177
ENSG00000109180	10312.7	-0.871615	0.194681	3.7e-06	6.14e-05	OCIAD1	54940
ENSG00000101844	774.014	0.97714	0.21991	3.7e-06	6.13e-05	ATG4A	115201
ENSG00000261052	1040.94	1.05807	0.239601	3.71e-06	6.15e-05	SULT1A3	6818
ENSG00000068308	9049.98	-0.667833	0.147364	3.72e-06	6.15e-05	OTUD5	55593
ENSG00000179344	27.7304	8.31875	3.08364	3.74e-06	6.19e-05	HLA-DQB1	3119
ENSG00000286333	44.5147	7.01224	1.81923	3.76e-06	6.21e-05	NA	NA
ENSG00000142675	537.777	-1.28408	0.296588	3.78e-06	6.24e-05	CNKSR1	10256
ENSG00000231724	44.3927	-7.31603	1.91074	3.8e-06	6.28e-05	NA	NA
ENSG00000215472	6561.91	-0.797099	0.177577	3.81e-06	6.28e-05	RPL17-C18orf32	100526842
ENSG00000092969	4224.52	-0.836755	0.18667	3.82e-06	6.3e-05	TGFB2	7042
ENSG00000065150	55837.1	-0.561234	0.122756	3.83e-06	6.31e-05	IPO5	3843
ENSG00000136754	5592.2	-0.515825	0.112847	3.83e-06	6.31e-05	ABI1	10006
ENSG00000144290	566.199	1.42698	0.332116	3.84e-06	6.33e-05	SLC4A10	57282
ENSG00000164841	1034.67	1.50151	0.351368	3.86e-06	6.35e-05	TMEM74	157753
ENSG00000170876	6665.47	-0.463441	0.101333	3.87e-06	6.36e-05	TMEM43	79188
ENSG00000115718	80.1454	6.52512	1.79213	3.87e-06	6.36e-05	PROC	5624
ENSG00000226471	277.628	-3.06998	0.76878	3.92e-06	6.43e-05	NA	NA
ENSG00000177732	12484.6	-0.693475	0.15291	3.92e-06	6.43e-05	SOX12	6666
ENSG00000065802	4218.54	1.09224	0.248706	3.95e-06	6.48e-05	ASB1	51665
ENSG00000134323	5155.82	-0.638193	0.140967	3.96e-06	6.49e-05	MYCN	4613
ENSG00000245526	26555.5	-0.563773	0.123673	4e-06	6.55e-05	LINC00461	645323
ENSG00000010278	5272.75	0.924679	0.208257	4.02e-06	6.58e-05	CD9	928
ENSG00000163347	2725.32	1.23774	0.286026	4.03e-06	6.59e-05	CLDN1	9076
ENSG00000110092	31544.3	-1.00072	0.226685	4.09e-06	6.69e-05	CCND1	595
ENSG00000166886	5277.99	-0.725189	0.161294	4.09e-06	6.69e-05	NAB2	4665
ENSG00000182796	5282.11	-0.925842	0.208785	4.1e-06	6.71e-05	TMEM198B	440104
ENSG00000134152	6990.96	-1.01638	0.231032	4.14e-06	6.76e-05	KATNBL1	79768
ENSG00000100344	2655.51	-0.812105	0.181948	4.14e-06	6.76e-05	PNPLA3	80339
ENSG00000103502	3516.05	0.705081	0.156727	4.16e-06	6.79e-05	CDIPT	10423
ENSG00000273473	113.554	5.11058	1.31446	4.19e-06	6.84e-05	NA	NA
ENSG00000287126	1782.03	-0.636572	0.140985	4.22e-06	6.87e-05	NA	NA
ENSG00000101079	10660.7	0.504236	0.109015	4.22e-06	6.87e-05	NDRG3	57446
ENSG00000118689	13183.2	-0.571897	0.126335	4.23e-06	6.89e-05	FOXO3	2309
ENSG00000278702	106.364	3.33894	0.840118	4.23e-06	6.89e-05	NA	NA
ENSG00000258334	38.2642	5.99586	1.45325	4.24e-06	6.9e-05	TROAP-AS1	101927267
ENSG00000274686	96.0515	-5.86409	1.51983	4.26e-06	6.92e-05	NA	NA
ENSG00000066084	12916.2	-0.45173	0.0978408	4.26e-06	6.92e-05	DIP2B	57609
ENSG00000156795	1911.21	1.14454	0.262795	4.26e-06	6.92e-05	NTAQ1	55093
ENSG00000284862	221.856	2.9779	0.743986	4.31e-06	6.99e-05	CCDC39	339829
ENSG00000096717	4158.08	-1.03126	0.233913	4.32e-06	7e-05	SIRT1	23411
ENSG00000080815	12049.8	-0.903854	0.202113	4.34e-06	7.04e-05	PSEN1	5663
ENSG00000224292	57.7871	7.31016	1.93482	4.37e-06	7.08e-05	LOC101927635	101927635
ENSG00000060971	1847.6	1.23497	0.285815	4.4e-06	7.12e-05	ACAA1	30
ENSG00000100225	10823.2	-0.46926	0.103061	4.43e-06	7.17e-05	FBXO7	25793
ENSG00000158220	478.684	2.21649	0.542723	4.43e-06	7.17e-05	ESYT3	83850
ENSG00000248124	2834.8	-0.863197	0.194788	4.47e-06	7.21e-05	NA	NA
ENSG00000264125	86.4376	4.60786	1.18426	4.5e-06	7.26e-05	NA	NA
ENSG00000131089	17909.2	-1.2868	0.300142	4.54e-06	7.33e-05	ARHGEF9	23229
ENSG00000251359	30.8732	8.4677	3.14155	4.55e-06	7.33e-05	WWC2-AS2	152641
ENSG00000042980	496.091	-2.65968	0.665314	4.56e-06	7.35e-05	ADAM28	10863
ENSG00000109158	57.6221	7.19205	1.91224	4.56e-06	7.35e-05	GABRA4	2557
ENSG00000061455	52.2023	7.94739	2.13799	4.56e-06	7.35e-05	PRDM6	93166
ENSG00000261997	57.765	3.75412	0.954457	4.58e-06	7.37e-05	NA	NA
ENSG00000235535	172.086	-4.90292	1.2691	4.6e-06	7.4e-05	NA	NA
ENSG00000185414	6020.65	-0.659175	0.146841	4.61e-06	7.4e-05	MRPL30	51263
ENSG00000095261	3306.12	-1.08315	0.248892	4.63e-06	7.43e-05	PSMD5	5711
ENSG00000162601	9826.03	-0.825655	0.185931	4.63e-06	7.44e-05	MYSM1	114803
ENSG00000167371	13866.6	-0.955565	0.217562	4.65e-06	7.46e-05	PRRT2	112476
ENSG00000143845	3487.71	0.864774	0.195346	4.69e-06	7.51e-05	ETNK2	55224
ENSG00000250286	35.8879	4.62149	1.18486	4.74e-06	7.59e-05	LOC105371824	105371824
ENSG00000272449	551.741	1.44646	0.341248	4.79e-06	7.68e-05	NA	NA
ENSG00000096433	1438.51	2.17188	0.532225	4.86e-06	7.78e-05	ITPR3	3710
ENSG00000107816	5364.07	-0.858664	0.194509	4.88e-06	7.81e-05	LZTS2	84445
ENSG00000287603	109.316	4.66446	1.20622	4.88e-06	7.81e-05	NA	NA
ENSG00000286835	46.8238	6.31132	1.54233	4.91e-06	7.85e-05	NA	NA
ENSG00000197746	83259.1	0.462014	0.101588	4.92e-06	7.86e-05	PSAP	5660
ENSG00000164733	21749.6	0.830538	0.187483	4.93e-06	7.88e-05	CTSB	1508
ENSG00000232994	82.0316	-8.04176	2.16907	4.94e-06	7.88e-05	NA	NA
ENSG00000230513	348.623	2.04201	0.498352	4.95e-06	7.9e-05	THAP7-AS1	439931
ENSG00000105647	12095.4	0.760714	0.170991	4.97e-06	7.92e-05	PIK3R2	5296
ENSG00000153266	542.354	-1.91372	0.465987	4.99e-06	7.95e-05	FEZF2	55079
ENSG00000077327	1103.67	1.45961	0.344415	5e-06	7.96e-05	SPAG6	9576
ENSG00000164031	5509.64	-1.23514	0.288264	5.04e-06	8.01e-05	DNAJB14	79982
ENSG00000131507	15727.4	-0.561419	0.124908	5.06e-06	8.04e-05	NDFIP1	80762
ENSG00000196284	4134.45	-0.843749	0.191387	5.1e-06	8.11e-05	SUPT3H	8464
ENSG00000182057	93.457	2.84419	0.715349	5.1e-06	8.11e-05	NA	NA
ENSG00000249684	571.283	1.51605	0.361508	5.19e-06	8.24e-05	NA	NA
ENSG00000172986	873.387	0.699554	0.157023	5.21e-06	8.26e-05	GXYLT2	727936
ENSG00000174227	4278.72	-0.883739	0.201216	5.22e-06	8.27e-05	PIGG	54872
ENSG00000183496	4920.83	-0.72927	0.164161	5.22e-06	8.27e-05	MEX3B	84206
ENSG00000110328	2021.21	1.50795	0.360528	5.25e-06	8.32e-05	GALNT18	374378
ENSG00000148541	2120.9	-1.83116	0.445701	5.28e-06	8.36e-05	FAM13C	220965
ENSG00000214193	8586.99	-0.921439	0.21071	5.3e-06	8.39e-05	SH3D21	79729
ENSG00000263280	34.074	4.83354	1.22556	5.32e-06	8.41e-05	NA	NA
ENSG00000106631	23.182	8.02719	3.03574	5.35e-06	8.46e-05	MYL7	58498
ENSG00000004961	1276.17	0.923323	0.21092	5.4e-06	8.53e-05	HCCS	3052
ENSG00000170325	3165.38	-1.12379	0.261105	5.41e-06	8.53e-05	PRDM10	56980
ENSG00000139209	37.0458	5.96408	1.46138	5.47e-06	8.63e-05	SLC38A4	55089
ENSG00000229852	2801.8	-0.649908	0.145897	5.5e-06	8.67e-05	KHDC1-AS1	120766141
ENSG00000108176	1873.93	0.493199	0.109748	5.55e-06	8.74e-05	DNAJC12	56521
ENSG00000254153	114.403	3.15852	0.805915	5.58e-06	8.79e-05	NA	NA
ENSG00000264570	67.8843	-2.7515	0.694603	5.62e-06	8.84e-05	NA	NA
ENSG00000185158	4427.53	-1.12952	0.262637	5.62e-06	8.85e-05	LRRC37B	114659
ENSG00000184923	65.9006	9.55695	3.46545	5.63e-06	8.86e-05	NUTM2A	728118
ENSG00000006611	38.4946	8.76818	3.24649	5.66e-06	8.89e-05	USH1C	10083
ENSG00000169314	317.824	-3.19504	0.820296	5.67e-06	8.9e-05	C22orf15	150248
ENSG00000102871	168.486	4.12133	1.08778	5.71e-06	8.96e-05	TRADD	8717
ENSG00000184500	5501.31	-0.709604	0.160353	5.79e-06	9.08e-05	PROS1	5627
ENSG00000171714	3375.6	1.22766	0.288049	5.8e-06	9.1e-05	ANO5	203859
ENSG00000168748	31.5453	8.47667	3.16879	5.82e-06	9.13e-05	CA7	766
ENSG00000102316	23439.7	-0.559484	0.124696	5.85e-06	9.16e-05	MAGED2	10916
ENSG00000184307	469.43	1.96916	0.482978	5.85e-06	9.16e-05	ZDHHC23	254887
ENSG00000122484	8343.88	-1.4115	0.337172	5.9e-06	9.23e-05	RPAP2	79871
ENSG00000175772	449.983	4.09559	1.06936	5.91e-06	9.24e-05	NA	NA
ENSG00000132793	729.12	1.69553	0.411608	5.94e-06	9.29e-05	LPIN3	64900
ENSG00000120063	15831.3	-0.884463	0.202189	5.97e-06	9.33e-05	GNA13	10672
ENSG00000175567	2951.22	-0.704411	0.159419	6.01e-06	9.38e-05	UCP2	7351
ENSG00000133424	6415.82	0.969804	0.225574	6.01e-06	9.38e-05	LARGE1	9215
ENSG00000255745	55.3618	4.45933	1.14255	6.05e-06	9.44e-05	NA	NA
ENSG00000198435	6858.3	-0.829882	0.189564	6.13e-06	9.56e-05	NRARP	441478
ENSG00000286733	117.948	1.45038	0.346827	6.16e-06	9.59e-05	LINC02348	101927505
ENSG00000206503	6247.9	0.784151	0.17855	6.2e-06	9.66e-05	HLA-A	3105
ENSG00000055813	428.832	2.23073	0.557582	6.22e-06	9.68e-05	CCDC85A	114800
ENSG00000280623	233.785	2.13376	0.53145	6.23e-06	9.7e-05	NA	NA
ENSG00000102245	116.62	-3.44461	0.893114	6.26e-06	9.74e-05	CD40LG	959
ENSG00000087085	1260.61	0.934309	0.215688	6.38e-06	9.91e-05	ACHE	43
ENSG00000267374	512.457	-2.90468	0.746973	6.39e-06	9.92e-05	MIR924HG	647946
ENSG00000108797	5216.27	-1.2798	0.303821	6.4e-06	9.94e-05	CNTNAP1	8506
ENSG00000285331	1490.27	0.976227	0.226124	6.43e-06	9.98e-05	LOC145783	145783
ENSG00000250387	535.07	-1.43864	0.345685	6.48e-06	0.000100523	NA	NA
ENSG00000015171	9505.72	-1.05717	0.245994	6.5e-06	0.000100787	ZMYND11	10771
ENSG00000274012	4922.77	-1.68942	0.413648	6.53e-06	0.000101179	RN7SL2	378706
ENSG00000171159	5071.54	0.816548	0.186896	6.58e-06	0.000101857	BBLN	79095
ENSG00000182774	70724.4	0.620345	0.140099	6.6e-06	0.000102112	RPS17	6218
ENSG00000113593	3895.72	-1.07935	0.252607	6.64e-06	0.000102681	PPWD1	23398
ENSG00000127603	59294.3	-0.758025	0.173517	6.69e-06	0.000103389	MACF1	23499
ENSG00000131019	4011.48	0.94768	0.219575	6.69e-06	0.000103306	ULBP3	79465
ENSG00000084764	8003.48	0.633282	0.143544	6.82e-06	0.000105319	MAPRE3	22924
ENSG00000143858	5381.97	-0.702419	0.158527	6.83e-06	0.000105428	SYT2	127833
ENSG00000167995	1407.02	0.948628	0.219719	6.86e-06	0.000105703	BEST1	7439
ENSG00000171116	183.034	-5.88046	1.61093	6.91e-06	0.000106535	HSFX1	100506164
ENSG00000107021	3536.62	-1.05284	0.246512	6.99e-06	0.000107697	TBC1D13	54662
ENSG00000158321	36791.7	-0.639287	0.144933	7.01e-06	0.000107913	AUTS2	26053
ENSG00000083896	13447.3	-0.790259	0.181234	7.05e-06	0.000108524	YTHDC1	91746
ENSG00000118194	165.238	-4.4359	1.1818	7.1e-06	0.000109144	TNNT2	7139
ENSG00000231754	69.8877	6.71893	1.73571	7.11e-06	0.000109297	NA	NA
ENSG00000101210	14877.3	0.905363	0.209672	7.2e-06	0.000110601	EEF1A2	1917
ENSG00000179403	1349.88	0.972787	0.226356	7.2e-06	0.000110601	VWA1	64856
ENSG00000269954	52.0717	5.89316	1.53102	7.25e-06	0.000111181	NA	NA
ENSG00000088854	6256.32	-0.535771	0.121222	7.29e-06	0.000111873	DNAAF9	25943
ENSG00000150637	1023.41	-3.58079	0.945827	7.35e-06	0.000112701	CD226	10666
ENSG00000170542	1491.46	1.25522	0.299153	7.44e-06	0.000113979	SERPINB9	5272
ENSG00000138802	10730	-0.688388	0.157366	7.45e-06	0.000114066	SEC24B	10427
ENSG00000162040	67.3122	5.75893	1.5275	7.49e-06	0.000114603	HS3ST6	64711
ENSG00000106397	3568.44	-1.11694	0.263902	7.58e-06	0.000115923	PLOD3	8985
ENSG00000143862	5388.88	-0.966264	0.224292	7.58e-06	0.000115923	ARL8A	127829
ENSG00000102780	3912.34	-1.07675	0.253561	7.59e-06	0.00011597	DGKH	160851
ENSG00000104814	470.044	1.36752	0.329302	7.64e-06	0.00011664	MAP4K1	11184
ENSG00000158716	228.3	4.10246	1.08932	7.66e-06	0.000116837	DUSP23	54935
ENSG00000136542	55.1966	5.03707	1.32692	7.68e-06	0.000117155	GALNT5	11227
ENSG00000267905	100.385	-5.0533	1.36698	7.74e-06	0.000117992	NA	NA
ENSG00000007314	310.626	2.79802	0.72286	7.74e-06	0.000117992	SCN4A	6329
ENSG00000130222	1184.94	0.764907	0.175875	7.76e-06	0.00011815	GADD45G	10912
ENSG00000142279	3208.8	-2.53163	0.651623	7.85e-06	0.000119496	WTIP	126374
ENSG00000261762	102.329	2.82846	0.73164	7.86e-06	0.000119503	NA	NA
ENSG00000132872	20886.5	-0.74486	0.171495	7.88e-06	0.000119808	SYT4	6860
ENSG00000076382	9672.57	-1.10293	0.260983	7.89e-06	0.000119808	SPAG5	10615
ENSG00000119383	7222.32	-1.02829	0.241371	7.89e-06	0.000119808	PTPA	5524
ENSG00000182831	17574.3	-0.882488	0.205238	7.94e-06	0.000120566	C16orf72	29035
ENSG00000237854	542.889	1.53993	0.376271	7.96e-06	0.000120819	NA	NA
ENSG00000105357	2743.71	1.38412	0.333168	7.98e-06	0.000121007	MYH14	79784
ENSG00000285907	324.992	3.74909	0.994413	7.99e-06	0.000121094	NA	NA
ENSG00000198561	36601.3	-0.976245	0.227942	8.07e-06	0.000122039	CTNND1	1500
ENSG00000135249	2142.55	-0.930876	0.217437	8.07e-06	0.000122039	RINT1	60561
ENSG00000013503	1400.39	1.59575	0.391053	8.07e-06	0.000122039	POLR3B	55703
ENSG00000142319	124.488	3.64905	0.964084	8.07e-06	0.000122039	SLC6A3	6531
ENSG00000272034	22.0625	7.91704	3.04535	8.13e-06	0.000122936	SNORD14A	26822
ENSG00000152382	4369.4	-0.655712	0.150145	8.14e-06	0.000123017	TADA1	117143
ENSG00000167987	2100.34	-1.01608	0.239191	8.15e-06	0.000123022	VPS37C	55048
ENSG00000166881	7933.05	-0.781033	0.180389	8.15e-06	0.000123017	NEMP1	23306
ENSG00000007341	1830.58	-1.04423	0.246345	8.16e-06	0.000123154	ST7L	54879
ENSG00000235194	5800.74	-1.21488	0.289074	8.2e-06	0.000123488	PPP1R3E	90673
ENSG00000135334	7290.98	-0.7358	0.170073	8.2e-06	0.000123488	AKIRIN2	55122
ENSG00000163884	195.22	2.79025	0.723286	8.24e-06	0.000124159	KLF15	28999
ENSG00000133104	10065.7	0.910105	0.212307	8.27e-06	0.000124538	SPART	23111
ENSG00000108506	5137.85	-0.571361	0.130239	8.37e-06	0.000125941	INTS2	57508
ENSG00000285551	51.1773	-5.82469	1.52534	8.38e-06	0.000126039	NA	NA
ENSG00000148408	4042.45	1.29901	0.3133	8.39e-06	0.000126129	CACNA1B	774
ENSG00000099385	2328.14	-1.04707	0.247461	8.41e-06	0.000126252	BCL7C	9274
ENSG00000259459	31.5282	8.42778	3.19675	8.41e-06	0.000126252	NA	NA
ENSG00000169599	2821.07	-0.616814	0.141144	8.44e-06	0.000126592	NFU1	27247
ENSG00000224505	135.651	-3.74165	0.998021	8.49e-06	0.000127373	NA	NA
ENSG00000198948	1693.02	1.75461	0.436197	8.62e-06	0.00012926	MFAP3L	9848
ENSG00000180329	2761.97	-1.07737	0.255303	8.65e-06	0.000129574	CCDC43	124808
ENSG00000164512	32.3167	4.97248	1.29851	8.68e-06	0.00012993	ANKRD55	79722
ENSG00000204619	6911.82	-0.787785	0.182667	8.71e-06	0.000130388	PPP1R11	6992
ENSG00000083067	2312.33	-1.49647	0.367634	8.74e-06	0.000130671	TRPM3	80036
ENSG00000100276	41.5668	5.31065	1.38495	8.74e-06	0.000130696	RASL10A	10633
ENSG00000166263	3680.53	1.34612	0.326224	8.77e-06	0.000130998	STXBP4	252983
ENSG00000148358	14537.5	-0.773775	0.179473	8.79e-06	0.000131295	GPR107	57720
ENSG00000196757	3025.15	-1.10417	0.262801	8.81e-06	0.000131506	ZNF700	90592
ENSG00000136379	2640.89	-0.98265	0.23164	8.82e-06	0.000131506	ABHD17C	58489
ENSG00000128203	1750.97	1.47513	0.360438	8.84e-06	0.000131771	ASPHD2	57168
ENSG00000223987	46.9651	-9.41754	3.5477	8.91e-06	0.000132851	RPL26P28	100130983
ENSG00000158571	41.7742	5.50469	1.43775	9.01e-06	0.000134258	PFKFB1	5207
ENSG00000159167	9508.5	-0.867651	0.202904	9.05e-06	0.000134616	STC1	6781
ENSG00000165071	144.019	2.73384	0.711643	9.05e-06	0.000134616	TMEM71	137835
ENSG00000246740	56.4416	6.49385	1.67512	9.06e-06	0.000134792	PLA2G4E-AS1	101928388
ENSG00000129003	18053.3	-1.21454	0.292082	9.08e-06	0.000134971	VPS13C	54832
ENSG00000167861	2797.55	0.640819	0.147024	9.12e-06	0.000135488	HID1	283987
ENSG00000138760	36068.2	-0.622891	0.14362	9.2e-06	0.000136571	SCARB2	950
ENSG00000153707	31980.9	-0.621403	0.142917	9.2e-06	0.000136571	PTPRD	5789
ENSG00000136114	113.282	4.15118	1.11536	9.22e-06	0.000136782	THSD1	55901
ENSG00000100425	6080.62	-0.717701	0.165911	9.23e-06	0.000136888	BRD1	23774
ENSG00000172878	700.985	-1.90602	0.48136	9.24e-06	0.000136919	METAP1D	254042
ENSG00000118816	87136.9	-0.529321	0.121062	9.25e-06	0.000136919	CCNI	10983
ENSG00000196935	15110.2	-0.459788	0.10426	9.35e-06	0.000138361	SRGAP1	57522
ENSG00000173548	2823.61	-1.32112	0.321095	9.37e-06	0.000138621	SNX33	257364
ENSG00000197837	162.277	3.08719	0.814434	9.38e-06	0.000138733	H4-16	121504
ENSG00000166508	14993.3	-0.703282	0.163153	9.56e-06	0.000141261	MCM7	4176
ENSG00000246705	2257.2	2.02814	0.514549	9.56e-06	0.000141251	H2AJ	55766
ENSG00000278600	1090.02	-1.09007	0.260399	9.6e-06	0.00014167	NA	NA
ENSG00000007168	36445.1	-0.861784	0.20192	9.62e-06	0.000141936	PAFAH1B1	5048
ENSG00000100836	30529.9	-0.807705	0.188678	9.64e-06	0.000142209	PABPN1	8106
ENSG00000138135	40.8897	6.77758	1.88437	9.7e-06	0.000142933	CH25H	9023
ENSG00000159461	5584.41	-0.762325	0.177492	9.71e-06	0.000142997	AMFR	267
ENSG00000198216	3137.24	0.95775	0.226448	9.77e-06	0.000143875	CACNA1E	777
ENSG00000163257	13319.4	-0.982782	0.23059	9.79e-06	0.000144031	DCAF16	54876
ENSG00000051825	7105.38	-0.935999	0.22109	9.84e-06	0.000144737	MPHOSPH9	10198
ENSG00000130821	14198.9	-1.17289	0.282608	9.87e-06	0.000145053	SLC6A8	6535
ENSG00000287981	178.119	-4.22157	1.15078	9.94e-06	0.000146108	NA	NA
ENSG00000141622	21103.5	-1.0696	0.255142	9.98e-06	0.000146514	RNF165	494470
ENSG00000117691	1399.12	1.19572	0.288291	1e-05	0.00014696	NENF	29937
ENSG00000172602	1041.95	-1.4391	0.354457	1.01e-05	0.000148024	RND1	27289
ENSG00000088808	1789.45	-0.770223	0.17981	1.01e-05	0.000148674	PPP1R13B	23368
ENSG00000253304	117.464	3.02428	0.798922	1.01e-05	0.000147758	TMEM200B	399474
ENSG00000272515	104.728	3.59703	0.965203	1.01e-05	0.000148294	NA	NA
ENSG00000230807	80.9767	-0.613776	1.22585	1.02e-05	0.000148901	NA	NA
ENSG00000161016	86177.1	0.628084	0.145006	1.02e-05	0.000148848	RPL8	6132
ENSG00000279841	24.0753	8.02244	3.09979	1.02e-05	0.000149748	NA	NA
ENSG00000286677	69.9773	2.04792	0.522564	1.03e-05	0.000150253	NA	NA
ENSG00000285694	172.62	-2.46837	0.644494	1.04e-05	0.000151813	NA	NA
ENSG00000125868	11236.2	0.522473	0.120074	1.04e-05	0.00015256	DSTN	11034
ENSG00000123444	1869.35	-1.0699	0.256372	1.05e-05	0.000152997	KBTBD4	55709
ENSG00000241468	5497.22	-0.51949	0.119522	1.05e-05	0.00015377	ATP5MF	9551
ENSG00000230992	37.8179	6.68858	1.86515	1.05e-05	0.000153205	NA	NA
ENSG00000196787	373.804	2.22322	0.574972	1.08e-05	0.000157629	H2AC11	8969
ENSG00000136842	234.76	2.879	0.762482	1.08e-05	0.000157765	TMOD1	7111
ENSG00000184828	824.034	3.17296	0.847413	1.09e-05	0.000159239	ZBTB7C	201501
ENSG00000258284	98.9113	-6.85352	1.90155	1.1e-05	0.000160355	NA	NA
ENSG00000106004	2343.15	-0.788048	0.185201	1.12e-05	0.0001622	HOXA5	3202
ENSG00000146842	4594.11	-0.507353	0.117019	1.12e-05	0.0001622	TMEM209	84928
ENSG00000130204	3927.31	0.912493	0.216884	1.12e-05	0.000162842	TOMM40	10452
ENSG00000169692	1569.24	1.01824	0.243501	1.12e-05	0.000162842	AGPAT2	10555
ENSG00000198346	1827.69	1.20766	0.293375	1.14e-05	0.000165833	ZNF813	126017
ENSG00000087303	1858.19	2.09809	0.539528	1.14e-05	0.000165953	NID2	22795
ENSG00000253452	779	-1.78758	0.454476	1.15e-05	0.000166336	NA	NA
ENSG00000119777	3943.52	-1.3917	0.344483	1.16e-05	0.000167753	TMEM214	54867
ENSG00000132478	4826.77	-0.623352	0.145119	1.16e-05	0.000167753	UNK	85451
ENSG00000103175	461.92	1.50564	0.375022	1.16e-05	0.000167911	WFDC1	58189
ENSG00000139865	254.602	3.37838	0.911567	1.16e-05	0.000167911	TTC6	319089
ENSG00000136698	117.171	4.23111	1.15895	1.16e-05	0.000167783	CFC1	55997
ENSG00000287142	58.9478	5.57339	1.51997	1.16e-05	0.000167676	NA	NA
ENSG00000276957	137.017	-5.35295	1.50234	1.17e-05	0.000169088	NA	NA
ENSG00000157657	20351.3	-0.934593	0.221055	1.17e-05	0.000168846	ZNF618	114991
ENSG00000254876	25.7617	6.17657	1.72033	1.17e-05	0.000169088	SUGT1P4-STRA6LP	100499484
ENSG00000114450	19275.3	-0.569609	0.130227	1.18e-05	0.000170423	GNB4	59345
ENSG00000224239	25.0523	8.06582	3.12862	1.18e-05	0.00017028	NA	NA
ENSG00000116213	2738.55	0.942734	0.224886	1.19e-05	0.000171965	WRAP73	49856
ENSG00000284800	21.8998	7.86861	3.07149	1.19e-05	0.000170779	NA	NA
ENSG00000166582	6828.01	-0.722869	0.169639	1.2e-05	0.000172235	CENPV	201161
ENSG00000256271	60.7482	5.60584	1.53725	1.2e-05	0.000172235	CACNA1C-AS2	100874235
ENSG00000126775	2643.09	-0.659775	0.154197	1.21e-05	0.000173689	ATG14	22863
ENSG00000116254	767.427	3.44761	0.932989	1.21e-05	0.000174104	CHD5	26038
ENSG00000150459	6791.84	-0.968746	0.232059	1.22e-05	0.000175093	SAP18	10284
ENSG00000245870	57.8107	4.10478	1.11704	1.22e-05	0.000175614	LINC00682	101927074
ENSG00000226919	69.8101	6.76067	1.82126	1.22e-05	0.000175493	NA	NA
ENSG00000263571	124.579	-5.63511	1.58305	1.23e-05	0.000176284	NA	NA
ENSG00000262079	90.8951	-3.15721	0.851377	1.23e-05	0.000176244	NA	NA
ENSG00000278128	43.0688	3.28722	0.880349	1.23e-05	0.000176284	NA	NA
ENSG00000105290	36336.2	-0.455064	0.105283	1.24e-05	0.00017752	APLP1	333
ENSG00000249790	1288.33	1.35792	0.335729	1.24e-05	0.000177051	NA	NA
ENSG00000061676	33621.3	-0.704518	0.16429	1.25e-05	0.000178481	NCKAP1	10787
ENSG00000107679	7371.58	0.482403	0.111395	1.25e-05	0.000178481	PLEKHA1	59338
ENSG00000279960	58.6995	3.22254	0.866798	1.25e-05	0.000178315	NA	NA
ENSG00000140478	60.6852	7.01085	2.04232	1.25e-05	0.000179209	GOLGA6D	653643
ENSG00000124784	3150.57	1.16026	0.282582	1.27e-05	0.000181584	RIOK1	83732
ENSG00000065361	896.964	1.48875	0.372175	1.27e-05	0.000181136	ERBB3	2065
ENSG00000113196	52.0435	6.29724	1.681	1.27e-05	0.000181322	HAND1	9421
ENSG00000272519	81.6679	-7.27471	2.01185	1.28e-05	0.000181853	NA	NA
ENSG00000231291	87.41	-7.12066	1.99954	1.29e-05	0.000184253	NA	NA
ENSG00000196358	2222.39	1.07519	0.260063	1.29e-05	0.00018348	NTNG2	84628
[truncated: 8,713 more rows]

## Sheet: Supplementary Table S3_Primers
Supplementary Table S3: Primers utilized for QPCR experiments.
Gene	Status on RNAseq	RefSeq	Forward Sequence	Reverse Sequence	Exon Location
ADNP	Downregulated	NM_015339	TCCCACAGTCCTACATCCTC	TTAAGAAAAGCCCGGAAAACTG	E3-E4
ARID1B	Downregulated	NM_020732	AACCTCTTTCCTGTGGCATT	CCAATCTCTCCTGCAAGTATCC	E6-E8
ASH1L	Downregulated	NM_018489	TCTCAGATGAAGACCTTTTCCG	GAGTCACTGCCTTCTAACGAA	E3-E4
ASXL3	Downregulated	NM_030632	CAGACTAAATCCAACGTGCCA	CAATGCTTCACACTAACACTCG	E3-E4
CHD2	Downregulated	NM_001042572	CTGCCATGTCCACTTCCTG	GAGGACAGTTCGCTACACAG	E2-E3
CHD8	Downregulated	NM_020920	GACCAGTTACATCCACCTCTT	CGAGAAGATGAAGAAAGCAGCA	E6-E7
DYRK1A	Downregulated	NM_001396	CATAAGGCATTCCCAGTAGCA	CGCAGTGCAATCAAGATAGTTG	E8-E9
POGZ	Downregulated	NM_207171	CTCACTTTCAAACGCCCATTC	CACTATCTGCCAGCACTGTT	E10-E11
PTEN	Downregulated	NM_000314	GCTCTATACTGCAAATGCTATCG	CCACAAACAGAACAAGATGCT	E7-E8
SETD5	Downregulated	NM_001080517	GCTTTCTGTTGCACTGCTATC	TTGTGGTCTTTCTCAGGATGG	E5-E7
SUV420H1	Downregulated	NM_017635	CCTTCAAATCCCGAGTTACCA	GCAAGTTGTCTAATGACCATCAG	E2-E3
CNTN4	Upregulated	NM_175613	GTGAATGTCTTCCCATCAATGAG	ATGTCATTCAAGCCAGGACTC	E19-E20
CNTNAP2	Upregulated	NM_014141	GATTGCCAAAGTCAACCTGAAG	CTCCTCCATCTCTGGTAGCTAT	E2-E3
GABRB3	Upregulated	NM_000814	GGTGTTGATGGTTGTCATTGTC	GCCCTCTATACTGATAACGATTCTG	E10-E11
MET	Upregulated	NM_000245	TCTGCACCAAGGTAAACAGG	CCGCTGACTTCTCCACTG	E1-E2
KATNAL2	Upregulated	NM_031303	GTCTTCATCCGCAGGCTT	CCCATCCACGATCTTCCTG	E11-E12
EEF2	House keeping	NM_001961	TTCAAGTCATTCTCCGAGAGC	GACACGCTTCACTGATACCC	E2-E3
HSP90AB1	House keeping	NM_001271970	TCCTTCTCTCGTTCCTTCTCC	GTACCAAAGTGATCCTCCATCT	E6-E7

## Sheet: Supplementary Table S4_GSEA
Supplementary Table S4: Gene Aet Enrichment Analysis
ID	Description	setSize	enrichmentScore	NES	pvalue	p.adjust	qvalues	rank	leading_edge	core_enrichment
GO:0016125	sterol metabolic process	143	-0.628268	-2.11299	4.38431e-08	0.000182397	0.000159365	2836	tags=25%, list=10%, signal=23%	ENSG00000167508/ENSG00000186350/ENSG00000213398/ENSG00000166394/ENSG00000172817/ENSG00000170271/ENSG00000205808/ENSG00000170835/ENSG00000116678/ENSG00000015520/ENSG00000147852/ENSG00000111664/ENSG00000143815/ENSG00000072310/ENSG00000198911/ENSG00000131473/ENSG00000120837/ENSG00000121691/ENSG00000152904/ENSG00000079459/ENSG00000147155/ENSG00000107566/ENSG00000172893/ENSG00000132196/ENSG00000104549…
GO:0016569	covalent chromatin modification	441	-0.457864	-1.74385	8.1257e-08	0.000182397	0.000159365	4298	tags=28%, list=15%, signal=24%	ENSG00000167986/ENSG00000275023/ENSG00000119403/ENSG00000178999/ENSG00000185499/ENSG00000008311/ENSG00000160679/ENSG00000124496/ENSG00000084676/ENSG00000122390/ENSG00000173120/ENSG00000187605/ENSG00000132356/ENSG00000105127/ENSG00000162409/ENSG00000156374/ENSG00000151332/ENSG00000084073/ENSG00000174579/ENSG00000143499/ENSG00000159692/ENSG00000187555/ENSG00000149480/ENSG00000133422/ENSG00000131845…
GO:0071103	DNA conformation change	307	-0.499158	-1.82806	1.24862e-07	0.000182397	0.000159365	4001	tags=26%, list=14%, signal=22%	ENSG00000100297/ENSG00000122390/ENSG00000146918/ENSG00000105127/ENSG00000051341/ENSG00000121988/ENSG00000132275/ENSG00000124177/ENSG00000142856/ENSG00000048649/ENSG00000102901/ENSG00000133422/ENSG00000131845/ENSG00000124201/ENSG00000144045/ENSG00000153044/ENSG00000137804/ENSG00000163946/ENSG00000121152/ENSG00000111642/ENSG00000168298/ENSG00000162521/ENSG00000178279/ENSG00000108469/ENSG00000085999…
GO:0016126	sterol biosynthetic process	68	-0.72759	-2.21665	1.54446e-07	0.000182397	0.000159365	570	tags=24%, list=2%, signal=23%	ENSG00000079459/ENSG00000147155/ENSG00000107566/ENSG00000172893/ENSG00000132196/ENSG00000104549/ENSG00000067064/ENSG00000278540/ENSG00000113161/ENSG00000186480/ENSG00000133935/ENSG00000052802/ENSG00000120437/ENSG00000112972/ENSG00000001630/ENSG00000099194
GO:0008203	cholesterol metabolic process	128	-0.623462	-2.06888	1.7581e-07	0.000182397	0.000159365	2836	tags=26%, list=10%, signal=23%	ENSG00000167508/ENSG00000186350/ENSG00000213398/ENSG00000172817/ENSG00000205808/ENSG00000170835/ENSG00000116678/ENSG00000015520/ENSG00000147852/ENSG00000111664/ENSG00000143815/ENSG00000072310/ENSG00000198911/ENSG00000131473/ENSG00000120837/ENSG00000121691/ENSG00000152904/ENSG00000079459/ENSG00000147155/ENSG00000107566/ENSG00000172893/ENSG00000132196/ENSG00000104549/ENSG00000067064/ENSG00000278540…
GO:1902652	secondary alcohol metabolic process	135	-0.616065	-2.06076	2.46028e-07	0.000182397	0.000159365	2836	tags=24%, list=10%, signal=22%	ENSG00000167508/ENSG00000186350/ENSG00000213398/ENSG00000172817/ENSG00000205808/ENSG00000170835/ENSG00000116678/ENSG00000015520/ENSG00000147852/ENSG00000111664/ENSG00000143815/ENSG00000072310/ENSG00000198911/ENSG00000131473/ENSG00000120837/ENSG00000121691/ENSG00000152904/ENSG00000079459/ENSG00000147155/ENSG00000107566/ENSG00000172893/ENSG00000132196/ENSG00000104549/ENSG00000067064/ENSG00000278540…
GO:1901987	regulation of cell cycle phase transition	434	-0.458385	-1.73861	2.46501e-07	0.000182397	0.000159365	4326	tags=28%, list=15%, signal=24%	ENSG00000137210/ENSG00000179051/ENSG00000167986/ENSG00000145632/ENSG00000134982/ENSG00000178999/ENSG00000008710/ENSG00000138411/ENSG00000185499/ENSG00000175063/ENSG00000124766/ENSG00000165891/ENSG00000139579/ENSG00000197102/ENSG00000177595/ENSG00000119541/ENSG00000175215/ENSG00000160469/ENSG00000185627/ENSG00000113300/ENSG00000167513/ENSG00000151849/ENSG00000170242/ENSG00000116127/ENSG00000119397…
GO:0050684	regulation of mRNA processing	136	-0.612215	-2.0471	2.54823e-07	0.000182397	0.000159365	3851	tags=32%, list=14%, signal=28%	ENSG00000129315/ENSG00000146457/ENSG00000162775/ENSG00000014164/ENSG00000136527/ENSG00000115875/ENSG00000160633/ENSG00000126254/ENSG00000149532/ENSG00000121774/ENSG00000011304/ENSG00000076770/ENSG00000104824/ENSG00000130254/ENSG00000214575/ENSG00000139793/ENSG00000054118/ENSG00000112531/ENSG00000157540/ENSG00000163510/ENSG00000100320/ENSG00000090097/ENSG00000173933/ENSG00000008128/ENSG00000182872…
GO:0016570	histone modification	429	-0.45405	-1.71978	2.7246e-07	0.000182397	0.000159365	4298	tags=28%, list=15%, signal=24%	ENSG00000167986/ENSG00000275023/ENSG00000119403/ENSG00000178999/ENSG00000185499/ENSG00000008311/ENSG00000160679/ENSG00000124496/ENSG00000084676/ENSG00000122390/ENSG00000173120/ENSG00000187605/ENSG00000132356/ENSG00000105127/ENSG00000162409/ENSG00000156374/ENSG00000151332/ENSG00000084073/ENSG00000174579/ENSG00000143499/ENSG00000159692/ENSG00000187555/ENSG00000149480/ENSG00000131845/ENSG00000094631…
GO:0034248	regulation of cellular amide metabolic process	399	-0.459025	-1.7334	4.53482e-07	0.000273223	0.000238722	2386	tags=16%, list=8%, signal=15%	ENSG00000182973/ENSG00000125107/ENSG00000214575/ENSG00000141510/ENSG00000143742/ENSG00000158615/ENSG00000110888/ENSG00000164024/ENSG00000067248/ENSG00000132300/ENSG00000102882/ENSG00000257103/ENSG00000090857/ENSG00000105723/ENSG00000137449/ENSG00000163932/ENSG00000112531/ENSG00000128699/ENSG00000180098/ENSG00000111361/ENSG00000187742/ENSG00000139970/ENSG00000148384/ENSG00000147403/ENSG00000134644…
GO:0048024	regulation of mRNA splicing, via spliceosome	98	-0.66431	-2.13772	5.92049e-07	0.000324281	0.000283334	2850	tags=31%, list=10%, signal=28%	ENSG00000126254/ENSG00000121774/ENSG00000011304/ENSG00000076770/ENSG00000104824/ENSG00000139793/ENSG00000054118/ENSG00000112531/ENSG00000157540/ENSG00000163510/ENSG00000100320/ENSG00000090097/ENSG00000173933/ENSG00000182872/ENSG00000063244/ENSG00000108654/ENSG00000139767/ENSG00000150459/ENSG00000083896/ENSG00000140488/ENSG00000131051/ENSG00000003756/ENSG00000165119/ENSG00000147274/ENSG00000104967…
GO:0006695	cholesterol biosynthetic process	62	-0.731487	-2.19196	8.09918e-07	0.000375366	0.000327968	570	tags=26%, list=2%, signal=25%	ENSG00000152904/ENSG00000079459/ENSG00000147155/ENSG00000107566/ENSG00000172893/ENSG00000132196/ENSG00000104549/ENSG00000067064/ENSG00000278540/ENSG00000113161/ENSG00000186480/ENSG00000052802/ENSG00000120437/ENSG00000112972/ENSG00000001630/ENSG00000099194
GO:1902653	secondary alcohol biosynthetic process	62	-0.731487	-2.19196	8.09918e-07	0.000375366	0.000327968	570	tags=26%, list=2%, signal=25%	ENSG00000152904/ENSG00000079459/ENSG00000147155/ENSG00000107566/ENSG00000172893/ENSG00000132196/ENSG00000104549/ENSG00000067064/ENSG00000278540/ENSG00000113161/ENSG00000186480/ENSG00000052802/ENSG00000120437/ENSG00000112972/ENSG00000001630/ENSG00000099194
GO:0000381	regulation of alternative mRNA splicing, via spliceosome	56	-0.731509	-2.16828	1.62485e-06	0.000699266	0.000610969	2640	tags=38%, list=9%, signal=34%	ENSG00000121774/ENSG00000011304/ENSG00000076770/ENSG00000104824/ENSG00000139793/ENSG00000054118/ENSG00000157540/ENSG00000100320/ENSG00000173933/ENSG00000182872/ENSG00000108654/ENSG00000139767/ENSG00000150459/ENSG00000083896/ENSG00000140488/ENSG00000003756/ENSG00000147274/ENSG00000104967/ENSG00000119707/ENSG00000154548/ENSG00000100201
GO:1901990	regulation of mitotic cell cycle phase transition	402	-0.442977	-1.68012	1.77245e-06	0.000711932	0.000622035	4326	tags=29%, list=15%, signal=25%	ENSG00000137210/ENSG00000179051/ENSG00000167986/ENSG00000145632/ENSG00000134982/ENSG00000178999/ENSG00000008710/ENSG00000138411/ENSG00000185499/ENSG00000175063/ENSG00000124766/ENSG00000165891/ENSG00000139579/ENSG00000197102/ENSG00000177595/ENSG00000119541/ENSG00000175215/ENSG00000160469/ENSG00000185627/ENSG00000113300/ENSG00000167513/ENSG00000151849/ENSG00000170242/ENSG00000116127/ENSG00000119397…
GO:0000380	alternative mRNA splicing, via spliceosome	70	-0.693465	-2.12179	2.08556e-06	0.000785344	0.000686177	2640	tags=39%, list=9%, signal=35%	ENSG00000146457/ENSG00000162775/ENSG00000065883/ENSG00000136527/ENSG00000121774/ENSG00000099783/ENSG00000011304/ENSG00000076770/ENSG00000163156/ENSG00000104824/ENSG00000139793/ENSG00000054118/ENSG00000157540/ENSG00000100320/ENSG00000173933/ENSG00000182872/ENSG00000108654/ENSG00000139767/ENSG00000150459/ENSG00000083896/ENSG00000140488/ENSG00000003756/ENSG00000147274/ENSG00000104967/ENSG00000119707…
GO:0045540	regulation of cholesterol biosynthetic process	42	-0.774955	-2.16906	4.37519e-06	0.00146447	0.00127955	972	tags=26%, list=3%, signal=25%	ENSG00000152904/ENSG00000079459/ENSG00000107566/ENSG00000172893/ENSG00000104549/ENSG00000067064/ENSG00000278540/ENSG00000113161/ENSG00000112972/ENSG00000001630/ENSG00000099194
GO:0106118	regulation of sterol biosynthetic process	42	-0.774955	-2.16906	4.37519e-06	0.00146447	0.00127955	972	tags=26%, list=3%, signal=25%	ENSG00000152904/ENSG00000079459/ENSG00000107566/ENSG00000172893/ENSG00000104549/ENSG00000067064/ENSG00000278540/ENSG00000113161/ENSG00000112972/ENSG00000001630/ENSG00000099194
GO:0006473	protein acetylation	184	-0.526885	-1.824	4.81494e-06	0.00152684	0.00133405	2091	tags=20%, list=7%, signal=19%	ENSG00000185787/ENSG00000102882/ENSG00000163872/ENSG00000080603/ENSG00000172534/ENSG00000170264/ENSG00000171148/ENSG00000172766/ENSG00000139620/ENSG00000102221/ENSG00000160305/ENSG00000172977/ENSG00000163875/ENSG00000005339/ENSG00000100425/ENSG00000152382/ENSG00000158321/ENSG00000196284/ENSG00000096717/ENSG00000066084/ENSG00000198604/ENSG00000141646/ENSG00000111653/ENSG00000188895/ENSG00000114166…
GO:0000375	RNA splicing, via transesterification reactions	361	-0.446573	-1.66858	5.2056e-06	0.00156819	0.00137017	3954	tags=25%, list=14%, signal=22%	ENSG00000125944/ENSG00000125352/ENSG00000007392/ENSG00000039123/ENSG00000100109/ENSG00000146457/ENSG00000162775/ENSG00000144231/ENSG00000161847/ENSG00000164985/ENSG00000065883/ENSG00000087087/ENSG00000111196/ENSG00000136527/ENSG00000140939/ENSG00000197111/ENSG00000115875/ENSG00000085872/ENSG00000126254/ENSG00000149532/ENSG00000144028/ENSG00000110063/ENSG00000116754/ENSG00000121774/ENSG00000099783…
GO:0034249	negative regulation of cellular amide metabolic process	155	-0.558103	-1.89252	5.56812e-06	0.00159752	0.0013958	2386	tags=21%, list=8%, signal=19%	ENSG00000182973/ENSG00000125107/ENSG00000214575/ENSG00000143742/ENSG00000110888/ENSG00000257103/ENSG00000137449/ENSG00000128699/ENSG00000139970/ENSG00000148384/ENSG00000134644/ENSG00000078687/ENSG00000100354/ENSG00000165699/ENSG00000206557/ENSG00000173933/ENSG00000185650/ENSG00000176890/ENSG00000132478/ENSG00000135387/ENSG00000152518/ENSG00000073792/ENSG00000144580/ENSG00000181588/ENSG00000155363…
GO:0007059	chromosome segregation	314	-0.463266	-1.69959	6.57364e-06	0.00180028	0.00157295	4808	tags=31%, list=17%, signal=26%	ENSG00000101782/ENSG00000055917/ENSG00000144635/ENSG00000116273/ENSG00000163322/ENSG00000115091/ENSG00000100814/ENSG00000182628/ENSG00000179051/ENSG00000134982/ENSG00000178999/ENSG00000138411/ENSG00000175063/ENSG00000114999/ENSG00000101266/ENSG00000197102/ENSG00000122390/ENSG00000143228/ENSG00000146918/ENSG00000154920/ENSG00000105127/ENSG00000128944/ENSG00000119541/ENSG00000167513/ENSG00000144535…
GO:0006338	chromatin remodeling	193	-0.513041	-1.79536	7.2913e-06	0.00191	0.00166882	3873	tags=31%, list=14%, signal=27%	ENSG00000132275/ENSG00000142856/ENSG00000104472/ENSG00000149480/ENSG00000139613/ENSG00000048649/ENSG00000102901/ENSG00000133422/ENSG00000131845/ENSG00000124201/ENSG00000153044/ENSG00000163946/ENSG00000111642/ENSG00000162521/ENSG00000066135/ENSG00000178279/ENSG00000119772/ENSG00000143614/ENSG00000143379/ENSG00000178409/ENSG00000182568/ENSG00000171681/ENSG00000108604/ENSG00000172943/ENSG00000198900…
GO:0090068	positive regulation of cell cycle process	268	-0.473087	-1.71761	8.31194e-06	0.00198294	0.00173255	4313	tags=31%, list=15%, signal=26%	ENSG00000179051/ENSG00000145632/ENSG00000178999/ENSG00000185499/ENSG00000175063/ENSG00000124766/ENSG00000165891/ENSG00000197102/ENSG00000177595/ENSG00000119541/ENSG00000132275/ENSG00000078098/ENSG00000113300/ENSG00000011451/ENSG00000167513/ENSG00000151849/ENSG00000198791/ENSG00000166004/ENSG00000151694/ENSG00000021574/ENSG00000196510/ENSG00000138767/ENSG00000137804/ENSG00000141564/ENSG00000103769…
GO:1903311	regulation of mRNA metabolic process	318	-0.451779	-1.66327	8.37072e-06	0.00198294	0.00173255	4806	tags=30%, list=17%, signal=25%	ENSG00000020577/ENSG00000055917/ENSG00000100722/ENSG00000119335/ENSG00000100823/ENSG00000272886/ENSG00000164924/ENSG00000174840/ENSG00000114503/ENSG00000005007/ENSG00000112062/ENSG00000071626/ENSG00000116001/ENSG00000151779/ENSG00000107864/ENSG00000198492/ENSG00000125944/ENSG00000056586/ENSG00000129315/ENSG00000146457/ENSG00000185627/ENSG00000185728/ENSG00000162775/ENSG00000198791/ENSG00000014164…
GO:0044089	positive regulation of cellular component biogenesis	493	-0.409014	-1.56723	8.74829e-06	0.00198294	0.00173255	2551	tags=15%, list=9%, signal=14%	ENSG00000143379/ENSG00000145675/ENSG00000119729/ENSG00000163539/ENSG00000149311/ENSG00000011426/ENSG00000243317/ENSG00000125107/ENSG00000052795/ENSG00000068971/ENSG00000130119/ENSG00000141510/ENSG00000171681/ENSG00000119906/ENSG00000120156/ENSG00000165300/ENSG00000129474/ENSG00000131409/ENSG00000179636/ENSG00000276293/ENSG00000164961/ENSG00000150455/ENSG00000019144/ENSG00000097033/ENSG00000179604…
GO:0000377	RNA splicing, via transesterification reactions with bulged adenosine as nucleophile	358	-0.449718	-1.67888	9.31185e-06	0.00198294	0.00173255	3954	tags=30%, list=14%, signal=26%	ENSG00000100028/ENSG00000174231/ENSG00000086589/ENSG00000122965/ENSG00000099622/ENSG00000183684/ENSG00000143294/ENSG00000067596/ENSG00000106245/ENSG00000137574/ENSG00000198231/ENSG00000164167/ENSG00000115524/ENSG00000136709/ENSG00000114503/ENSG00000071626/ENSG00000116001/ENSG00000100650/ENSG00000181222/ENSG00000125944/ENSG00000125352/ENSG00000007392/ENSG00000039123/ENSG00000100109/ENSG00000146457…
GO:0000398	mRNA splicing, via spliceosome	358	-0.449718	-1.67888	9.31185e-06	0.00198294	0.00173255	3954	tags=30%, list=14%, signal=26%	ENSG00000100028/ENSG00000174231/ENSG00000086589/ENSG00000122965/ENSG00000099622/ENSG00000183684/ENSG00000143294/ENSG00000067596/ENSG00000106245/ENSG00000137574/ENSG00000198231/ENSG00000164167/ENSG00000115524/ENSG00000136709/ENSG00000114503/ENSG00000071626/ENSG00000116001/ENSG00000100650/ENSG00000181222/ENSG00000125944/ENSG00000125352/ENSG00000007392/ENSG00000039123/ENSG00000100109/ENSG00000146457…
GO:0030520	intracellular estrogen receptor signaling pathway	53	-0.715431	-2.09804	9.80303e-06	0.00198294	0.00173255	2939	tags=30%, list=10%, signal=27%	ENSG00000160633/ENSG00000172817/ENSG00000125107/ENSG00000160695/ENSG00000131023/ENSG00000171148/ENSG00000100320/ENSG00000108654/ENSG00000197122/ENSG00000144580/ENSG00000014123/ENSG00000103671/ENSG00000280789/ENSG00000137693/ENSG00000198171/ENSG00000100201
GO:0044773	mitotic DNA damage checkpoint	99	-0.624003	-2.01348	9.87356e-06	0.00198294	0.00173255	4292	tags=34%, list=15%, signal=29%	ENSG00000145632/ENSG00000185499/ENSG00000124766/ENSG00000165891/ENSG00000154920/ENSG00000177595/ENSG00000160469/ENSG00000113300/ENSG00000198791/ENSG00000138767/ENSG00000152942/ENSG00000149311/ENSG00000182973/ENSG00000125107/ENSG00000141510/ENSG00000114670/ENSG00000075218/ENSG00000163781/ENSG00000124762/ENSG00000170312/ENSG00000198783/ENSG00000090097/ENSG00000136273/ENSG00000117614/ENSG00000159147…
GO:0006417	regulation of translation	340	-0.451587	-1.68094	1.11453e-05	0.00216615	0.00189262	4815	tags=29%, list=17%, signal=24%	ENSG00000100601/ENSG00000151465/ENSG00000099622/ENSG00000055332/ENSG00000100982/ENSG00000020577/ENSG00000055917/ENSG00000089022/ENSG00000271503/ENSG00000165526/ENSG00000168959/ENSG00000114503/ENSG00000130741/ENSG00000005007/ENSG00000080608/ENSG00000116001/ENSG00000138382/ENSG00000107864/ENSG00000124766/ENSG00000141736/ENSG00000111640/ENSG00000169403/ENSG00000198492/ENSG00000125944/ENSG00000138593…
GO:0044774	mitotic DNA integrity checkpoint	103	-0.615987	-1.98554	1.2038e-05	0.00222831	0.00194693	4292	tags=33%, list=15%, signal=28%	ENSG00000145632/ENSG00000185499/ENSG00000124766/ENSG00000165891/ENSG00000154920/ENSG00000177595/ENSG00000160469/ENSG00000113300/ENSG00000198791/ENSG00000138767/ENSG00000152942/ENSG00000149311/ENSG00000182973/ENSG00000125107/ENSG00000141510/ENSG00000114670/ENSG00000075218/ENSG00000163781/ENSG00000124762/ENSG00000170312/ENSG00000198783/ENSG00000090097/ENSG00000136273/ENSG00000117614/ENSG00000159147…
GO:0008380	RNA splicing	449	-0.411544	-1.56953	1.22048e-05	0.00222831	0.00194693	3954	tags=25%, list=14%, signal=22%	ENSG00000125944/ENSG00000125352/ENSG00000007392/ENSG00000039123/ENSG00000100109/ENSG00000146457/ENSG00000162775/ENSG00000144231/ENSG00000161847/ENSG00000164985/ENSG00000065883/ENSG00000162664/ENSG00000087087/ENSG00000153006/ENSG00000111196/ENSG00000136527/ENSG00000140939/ENSG00000197111/ENSG00000153914/ENSG00000115875/ENSG00000085872/ENSG00000134294/ENSG00000126254/ENSG00000149532/ENSG00000144028…
GO:0046165	alcohol biosynthetic process	137	-0.544734	-1.82165	1.55736e-05	0.00275974	0.00241126	1041	tags=14%, list=4%, signal=13%	ENSG00000166228/ENSG00000152904/ENSG00000145725/ENSG00000079459/ENSG00000147155/ENSG00000107566/ENSG00000172893/ENSG00000132196/ENSG00000104549/ENSG00000138685/ENSG00000067064/ENSG00000278540/ENSG00000113161/ENSG00000186480/ENSG00000052802/ENSG00000120437/ENSG00000112972/ENSG00000001630/ENSG00000099194
GO:0051960	regulation of nervous system development	394	-0.420022	-1.58778	2.0592e-05	0.00354476	0.00309716	3304	tags=20%, list=12%, signal=18%	ENSG00000105245/ENSG00000138071/ENSG00000018189/ENSG00000129682/ENSG00000196338/ENSG00000103769/ENSG00000196576/ENSG00000198908/ENSG00000167178/ENSG00000117114/ENSG00000168172/ENSG00000120093/ENSG00000012171/ENSG00000251322/ENSG00000187109/ENSG00000109756/ENSG00000141510/ENSG00000165300/ENSG00000105186/ENSG00000110888/ENSG00000131409/ENSG00000112893/ENSG00000163785/ENSG00000078018/ENSG00000121966…
GO:0031346	positive regulation of cell projection organization	330	-0.44399	-1.64839	2.18277e-05	0.00365311	0.00319183	3102	tags=19%, list=11%, signal=17%	ENSG00000103769/ENSG00000196576/ENSG00000172461/ENSG00000044524/ENSG00000132535/ENSG00000198908/ENSG00000167178/ENSG00000155066/ENSG00000123268/ENSG00000145675/ENSG00000119729/ENSG00000011426/ENSG00000004975/ENSG00000109756/ENSG00000112335/ENSG00000068971/ENSG00000147852/ENSG00000105186/ENSG00000110888/ENSG00000072518/ENSG00000164961/ENSG00000179604/ENSG00000257923/ENSG00000078699/ENSG00000106299…
GO:0090181	regulation of cholesterol metabolic process	53	-0.697276	-2.0448	2.53322e-05	0.00412503	0.00360416	972	tags=21%, list=3%, signal=20%	ENSG00000152904/ENSG00000079459/ENSG00000107566/ENSG00000172893/ENSG00000104549/ENSG00000067064/ENSG00000278540/ENSG00000113161/ENSG00000112972/ENSG00000001630/ENSG00000099194
GO:0006446	regulation of translational initiation	74	-0.640279	-1.96483	2.61188e-05	0.00414121	0.00361829	2166	tags=18%, list=8%, signal=16%	ENSG00000158615/ENSG00000067248/ENSG00000111361/ENSG00000173933/ENSG00000172239/ENSG00000156976/ENSG00000009307/ENSG00000152332/ENSG00000114784/ENSG00000106682/ENSG00000110321/ENSG00000100664/ENSG00000215301
GO:0007051	spindle organization	182	-0.507819	-1.7554	4.40069e-05	0.0067985	0.00594004	4929	tags=35%, list=17%, signal=29%	ENSG00000151414/ENSG00000161800/ENSG00000137822/ENSG00000141551/ENSG00000088970/ENSG00000141027/ENSG00000163322/ENSG00000094914/ENSG00000160299/ENSG00000167110/ENSG00000145632/ENSG00000178999/ENSG00000008710/ENSG00000159433/ENSG00000197102/ENSG00000143228/ENSG00000275835/ENSG00000128944/ENSG00000119541/ENSG00000151849/ENSG00000154429/ENSG00000185721/ENSG00000021574/ENSG00000237649/ENSG00000153044…
GO:1901617	organic hydroxy compound biosynthetic process	221	-0.478897	-1.70158	4.93936e-05	0.00742889	0.00649083	1041	tags=11%, list=4%, signal=11%	ENSG00000166228/ENSG00000152904/ENSG00000096717/ENSG00000092969/ENSG00000145725/ENSG00000079459/ENSG00000114251/ENSG00000147155/ENSG00000107566/ENSG00000144935/ENSG00000172893/ENSG00000164211/ENSG00000132196/ENSG00000104549/ENSG00000138685/ENSG00000067064/ENSG00000278540/ENSG00000113161/ENSG00000186480/ENSG00000133935/ENSG00000052802/ENSG00000120437/ENSG00000112972/ENSG00000001630/ENSG00000099194
GO:0017148	negative regulation of translation	133	-0.553501	-1.85029	5.05534e-05	0.00742889	0.00649083	2386	tags=21%, list=8%, signal=19%	ENSG00000182973/ENSG00000125107/ENSG00000214575/ENSG00000143742/ENSG00000110888/ENSG00000257103/ENSG00000137449/ENSG00000148384/ENSG00000134644/ENSG00000078687/ENSG00000100354/ENSG00000165699/ENSG00000206557/ENSG00000173933/ENSG00000185650/ENSG00000176890/ENSG00000132478/ENSG00000135387/ENSG00000152518/ENSG00000073792/ENSG00000144580/ENSG00000181588/ENSG00000155363/ENSG00000171617/ENSG00000136628…
GO:0043484	regulation of RNA splicing	142	-0.544356	-1.83118	5.30971e-05	0.00761691	0.0066551	2967	tags=37%, list=10%, signal=33%	ENSG00000139644/ENSG00000109917/ENSG00000071626/ENSG00000116001/ENSG00000100650/ENSG00000181222/ENSG00000146457/ENSG00000162775/ENSG00000162664/ENSG00000136527/ENSG00000115875/ENSG00000134294/ENSG00000126254/ENSG00000121774/ENSG00000183808/ENSG00000011304/ENSG00000145675/ENSG00000076770/ENSG00000104824/ENSG00000139793/ENSG00000054118/ENSG00000169045/ENSG00000112531/ENSG00000157540/ENSG00000163510…
GO:0019216	regulation of lipid metabolic process	348	-0.418383	-1.56385	6.14486e-05	0.00860994	0.00752275	2499	tags=17%, list=9%, signal=16%	ENSG00000241635/ENSG00000213996/ENSG00000167508/ENSG00000186350/ENSG00000012660/ENSG00000104643/ENSG00000173757/ENSG00000177565/ENSG00000127511/ENSG00000166821/ENSG00000122025/ENSG00000101849/ENSG00000111664/ENSG00000120156/ENSG00000072310/ENSG00000068078/ENSG00000141431/ENSG00000198911/ENSG00000205423/ENSG00000151468/ENSG00000069667/ENSG00000090857/ENSG00000177200/ENSG00000163932/ENSG00000136931…
GO:0044843	cell cycle G1/S phase transition	260	-0.451565	-1.62842	6.57497e-05	0.00900323	0.00786637	4666	tags=30%, list=16%, signal=26%	ENSG00000100823/ENSG00000183484/ENSG00000171848/ENSG00000172059/ENSG00000077684/ENSG00000137210/ENSG00000109917/ENSG00000145632/ENSG00000134982/ENSG00000198056/ENSG00000008710/ENSG00000185499/ENSG00000124766/ENSG00000165891/ENSG00000100297/ENSG00000149308/ENSG00000177595/ENSG00000175215/ENSG00000113300/ENSG00000167513/ENSG00000183856/ENSG00000198791/ENSG00000151694/ENSG00000135336/ENSG00000165702…
GO:0006694	steroid biosynthetic process	160	-0.513416	-1.74728	6.90068e-05	0.00923924	0.00807258	972	tags=12%, list=3%, signal=12%	ENSG00000152904/ENSG00000096717/ENSG00000079459/ENSG00000147155/ENSG00000107566/ENSG00000172893/ENSG00000164211/ENSG00000132196/ENSG00000104549/ENSG00000067064/ENSG00000278540/ENSG00000113161/ENSG00000186480/ENSG00000133935/ENSG00000052802/ENSG00000120437/ENSG00000112972/ENSG00000001630/ENSG00000099194
GO:0046890	regulation of lipid biosynthetic process	171	-0.506924	-1.74244	7.47704e-05	0.0097933	0.00855668	2213	tags=17%, list=8%, signal=16%	ENSG00000072310/ENSG00000141431/ENSG00000198911/ENSG00000205423/ENSG00000151468/ENSG00000163932/ENSG00000136931/ENSG00000128699/ENSG00000181722/ENSG00000120837/ENSG00000148926/ENSG00000152904/ENSG00000096717/ENSG00000079459/ENSG00000100078/ENSG00000107566/ENSG00000172893/ENSG00000164211/ENSG00000131791/ENSG00000104549/ENSG00000067064/ENSG00000278540/ENSG00000121769/ENSG00000113161/ENSG00000186480…
GO:0072331	signal transduction by p53 class mediator	253	-0.459523	-1.65157	8.08003e-05	0.0103579	0.00904999	4343	tags=28%, list=15%, signal=24%	ENSG00000112062/ENSG00000145632/ENSG00000178999/ENSG00000185499/ENSG00000174307/ENSG00000124766/ENSG00000152409/ENSG00000165891/ENSG00000198369/ENSG00000101266/ENSG00000132356/ENSG00000177595/ENSG00000127334/ENSG00000132275/ENSG00000162409/ENSG00000084073/ENSG00000113300/ENSG00000143499/ENSG00000149480/ENSG00000026508/ENSG00000198791/ENSG00000138767/ENSG00000111642/ENSG00000162521/ENSG00000088325…
GO:1902930	regulation of alcohol biosynthetic process	66	-0.656097	-2.00048	8.72025e-05	0.0109457	0.00956359	570	tags=17%, list=2%, signal=16%	ENSG00000152904/ENSG00000079459/ENSG00000107566/ENSG00000172893/ENSG00000104549/ENSG00000067064/ENSG00000278540/ENSG00000113161/ENSG00000112972/ENSG00000001630/ENSG00000099194
GO:0007601	visual perception	184	0.510842	1.68912	9.06617e-05	0.011012	0.00962149	3481	tags=19%, list=12%, signal=17%	ENSG00000121207/ENSG00000042781/ENSG00000115255/ENSG00000121743/ENSG00000100234/ENSG00000112319/ENSG00000213578/ENSG00000158158/ENSG00000182372/ENSG00000112706/ENSG00000144290/ENSG00000167995/ENSG00000170289/ENSG00000134438/ENSG00000116035/ENSG00000198691/ENSG00000112782/ENSG00000235718/ENSG00000184564/ENSG00000186326/ENSG00000156973/ENSG00000185974/ENSG00000163254/ENSG00000125863/ENSG00000134160…
GO:0045787	positive regulation of cell cycle	353	-0.426241	-1.5952	9.28303e-05	0.011012	0.00962149	4313	tags=29%, list=15%, signal=25%	ENSG00000179051/ENSG00000145632/ENSG00000178999/ENSG00000008710/ENSG00000185499/ENSG00000175063/ENSG00000124766/ENSG00000114999/ENSG00000165891/ENSG00000197102/ENSG00000177595/ENSG00000119541/ENSG00000132275/ENSG00000129315/ENSG00000078098/ENSG00000113300/ENSG00000011451/ENSG00000167513/ENSG00000151849/ENSG00000108576/ENSG00000198791/ENSG00000166004/ENSG00000151694/ENSG00000021574/ENSG00000196510…
GO:0097711	ciliary basal body-plasma membrane docking	95	-0.583324	-1.85694	9.34131e-05	0.011012	0.00962149	4821	tags=38%, list=17%, signal=32%	ENSG00000141551/ENSG00000108953/ENSG00000106477/ENSG00000160299/ENSG00000054282/ENSG00000119977/ENSG00000197102/ENSG00000151849/ENSG00000116127/ENSG00000119397/ENSG00000103769/ENSG00000166037/ENSG00000164953/ENSG00000204852/ENSG00000105568/ENSG00000166851/ENSG00000170027/ENSG00000092036/ENSG00000170312/ENSG00000101367/ENSG00000148019/ENSG00000213923/ENSG00000182504/ENSG00000074054/ENSG00000046651…
GO:0050953	sensory perception of light stimulus	188	0.526241	1.74616	9.50413e-05	0.011012	0.00962149	3481	tags=20%, list=12%, signal=18%	ENSG00000121207/ENSG00000042781/ENSG00000115255/ENSG00000121743/ENSG00000100234/ENSG00000112319/ENSG00000213578/ENSG00000182040/ENSG00000158158/ENSG00000182372/ENSG00000112706/ENSG00000144290/ENSG00000006611/ENSG00000167995/ENSG00000170289/ENSG00000134438/ENSG00000116035/ENSG00000095397/ENSG00000198691/ENSG00000112782/ENSG00000235718/ENSG00000184564/ENSG00000186326/ENSG00000156973/ENSG00000185974…
GO:0016236	macroautophagy	305	-0.434076	-1.58357	9.95539e-05	0.0113172	0.00988817	4250	tags=24%, list=15%, signal=21%	ENSG00000103197/ENSG00000137055/ENSG00000213585/ENSG00000120686/ENSG00000110497/ENSG00000111640/ENSG00000101266/ENSG00000132356/ENSG00000119541/ENSG00000185359/ENSG00000162409/ENSG00000171055/ENSG00000160948/ENSG00000094631/ENSG00000109083/ENSG00000131558/ENSG00000069869/ENSG00000070540/ENSG00000118873/ENSG00000141564/ENSG00000066739/ENSG00000104765/ENSG00000196998/ENSG00000078142/ENSG00000160360…
GO:0043543	protein acylation	224	-0.457953	-1.63346	0.000105798	0.0117032	0.0102254	2091	tags=17%, list=7%, signal=16%	ENSG00000185787/ENSG00000102882/ENSG00000163872/ENSG00000080603/ENSG00000172534/ENSG00000170264/ENSG00000171148/ENSG00000172766/ENSG00000139620/ENSG00000102221/ENSG00000160305/ENSG00000172977/ENSG00000163875/ENSG00000005339/ENSG00000100425/ENSG00000152382/ENSG00000158321/ENSG00000196284/ENSG00000096717/ENSG00000066084/ENSG00000198604/ENSG00000141646/ENSG00000111653/ENSG00000186908/ENSG00000188895…
GO:0032784	regulation of DNA-templated transcription, elongation	51	-0.686483	-2.01499	0.000107992	0.0117032	0.0102254	5618	tags=51%, list=20%, signal=41%	ENSG00000106462/ENSG00000225830/ENSG00000188986/ENSG00000198728/ENSG00000183684/ENSG00000129518/ENSG00000213246/ENSG00000164690/ENSG00000129315/ENSG00000065883/ENSG00000162664/ENSG00000108469/ENSG00000079134/ENSG00000144597/ENSG00000113649/ENSG00000128886/ENSG00000163811/ENSG00000082258/ENSG00000105656/ENSG00000101158/ENSG00000015171/ENSG00000198563/ENSG00000213079/ENSG00000152192/ENSG00000136504…
GO:0006333	chromatin assembly or disassembly	182	-0.495848	-1.71402	0.000109676	0.0117032	0.0102254	3873	tags=30%, list=14%, signal=26%	ENSG00000132275/ENSG00000142856/ENSG00000149480/ENSG00000139613/ENSG00000048649/ENSG00000102901/ENSG00000133422/ENSG00000131845/ENSG00000124201/ENSG00000153044/ENSG00000163946/ENSG00000198586/ENSG00000168298/ENSG00000162521/ENSG00000149929/ENSG00000186310/ENSG00000119772/ENSG00000143379/ENSG00000204256/ENSG00000178409/ENSG00000187109/ENSG00000141510/ENSG00000171681/ENSG00000108604/ENSG00000172943…
GO:0002227	innate immune response in mucosa	11	-0.897827	-1.94643	0.000110719	0.0117032	0.0102254	1157	tags=27%, list=4%, signal=26%	ENSG00000180596/ENSG00000274290/ENSG00000184678
GO:0000077	DNA damage checkpoint	144	-0.52205	-1.75512	0.000116119	0.011978	0.0104655	4343	tags=28%, list=15%, signal=24%	ENSG00000112062/ENSG00000145632/ENSG00000185499/ENSG00000124766/ENSG00000165891/ENSG00000116663/ENSG00000154920/ENSG00000177595/ENSG00000067369/ENSG00000160469/ENSG00000113300/ENSG00000198791/ENSG00000138767/ENSG00000079134/ENSG00000152942/ENSG00000149311/ENSG00000182973/ENSG00000125107/ENSG00000141510/ENSG00000166851/ENSG00000114670/ENSG00000075218/ENSG00000163781/ENSG00000124762/ENSG00000170312…
GO:0044839	cell cycle G2/M phase transition	270	-0.442026	-1.6035	0.000117295	0.011978	0.0104655	4747	tags=30%, list=17%, signal=25%	ENSG00000108953/ENSG00000120539/ENSG00000077157/ENSG00000163322/ENSG00000183484/ENSG00000106477/ENSG00000160299/ENSG00000054282/ENSG00000179051/ENSG00000178999/ENSG00000139579/ENSG00000197102/ENSG00000105127/ENSG00000119541/ENSG00000160469/ENSG00000185627/ENSG00000151849/ENSG00000170242/ENSG00000116127/ENSG00000119397/ENSG00000178971/ENSG00000145743/ENSG00000103769/ENSG00000101224/ENSG00000058272…
GO:0007093	mitotic cell cycle checkpoint	155	-0.511706	-1.73519	0.000125543	0.0126066	0.0110147	4292	tags=31%, list=15%, signal=26%	ENSG00000145632/ENSG00000134982/ENSG00000178999/ENSG00000185499/ENSG00000124766/ENSG00000165891/ENSG00000139579/ENSG00000154920/ENSG00000177595/ENSG00000160469/ENSG00000113300/ENSG00000174442/ENSG00000167513/ENSG00000198791/ENSG00000138767/ENSG00000171552/ENSG00000156970/ENSG00000152942/ENSG00000149311/ENSG00000182973/ENSG00000125107/ENSG00000141510/ENSG00000184445/ENSG00000010244/ENSG00000166851…
GO:1901223	negative regulation of NIK/NF-kappaB signaling	24	-0.7876	-1.99862	0.000130683	0.0127401	0.0111314	94	tags=38%, list=0%, signal=37%	ENSG00000159346/ENSG00000100614/ENSG00000123609/ENSG00000189067/ENSG00000214078/ENSG00000182885/ENSG00000205542/ENSG00000061273/ENSG00000215301
GO:0018958	phenol-containing compound metabolic process	96	0.613407	1.88874	0.000131101	0.0127401	0.0111314	2562	tags=23%, list=9%, signal=21%	ENSG00000131979/ENSG00000069535/ENSG00000189221/ENSG00000103316/ENSG00000085662/ENSG00000149295/ENSG00000140254/ENSG00000170775/ENSG00000161091/ENSG00000261052/ENSG00000142319/ENSG00000139287/ENSG00000125931/ENSG00000123159/ENSG00000145335/ENSG00000129167/ENSG00000196502/ENSG00000197406/ENSG00000107165/ENSG00000178919/ENSG00000188467/ENSG00000153234
GO:0018209	peptidyl-serine modification	298	-0.428238	-1.56622	0.000146595	0.0140196	0.0122493	4825	tags=28%, list=17%, signal=24%	ENSG00000214827/ENSG00000141551/ENSG00000089022/ENSG00000120539/ENSG00000160447/ENSG00000240972/ENSG00000198947/ENSG00000067992/ENSG00000112062/ENSG00000145632/ENSG00000278311/ENSG00000178999/ENSG00000008710/ENSG00000101266/ENSG00000132356/ENSG00000127334/ENSG00000162409/ENSG00000133275/ENSG00000160469/ENSG00000183049/ENSG00000060237/ENSG00000154822/ENSG00000156711/ENSG00000026508/ENSG00000140992…
GO:0050808	synapse organization	391	-0.408004	-1.53798	0.000150334	0.0141526	0.0123655	4676	tags=27%, list=16%, signal=23%	ENSG00000112852/ENSG00000141668/ENSG00000198739/ENSG00000168959/ENSG00000099864/ENSG00000091129/ENSG00000164924/ENSG00000142949/ENSG00000181790/ENSG00000084112/ENSG00000114062/ENSG00000134569/ENSG00000118257/ENSG00000101040/ENSG00000112062/ENSG00000173114/ENSG00000157916/ENSG00000100151/ENSG00000128594/ENSG00000077264/ENSG00000141736/ENSG00000121440/ENSG00000102383/ENSG00000167535/ENSG00000135333…
GO:0042445	hormone metabolic process	182	0.511088	1.69323	0.000170778	0.0158298	0.013831	3117	tags=20%, list=11%, signal=18%	ENSG00000121207/ENSG00000162552/ENSG00000100867/ENSG00000120738/ENSG00000198848/ENSG00000103316/ENSG00000179295/ENSG00000085662/ENSG00000100300/ENSG00000184254/ENSG00000140254/ENSG00000025423/ENSG00000036530/ENSG00000140465/ENSG00000107679/ENSG00000121064/ENSG00000196139/ENSG00000073060/ENSG00000118271/ENSG00000154080/ENSG00000167600/ENSG00000196502/ENSG00000197406/ENSG00000182240/ENSG00000178919…
GO:0008202	steroid metabolic process	274	-0.437836	-1.59079	0.000176626	0.0161238	0.0140878	2680	tags=16%, list=9%, signal=14%	ENSG00000213398/ENSG00000166394/ENSG00000172817/ENSG00000170271/ENSG00000173757/ENSG00000205808/ENSG00000170835/ENSG00000116678/ENSG00000015520/ENSG00000147852/ENSG00000111664/ENSG00000143815/ENSG00000072310/ENSG00000198911/ENSG00000069667/ENSG00000136931/ENSG00000131473/ENSG00000120837/ENSG00000148926/ENSG00000173610/ENSG00000131482/ENSG00000121691/ENSG00000152904/ENSG00000096717/ENSG00000079459…
GO:0006260	DNA replication	271	-0.445539	-1.61699	0.000205172	0.0184502	0.0161204	4388	tags=26%, list=15%, signal=22%	ENSG00000005007/ENSG00000256525/ENSG00000101003/ENSG00000109917/ENSG00000081177/ENSG00000198056/ENSG00000127311/ENSG00000165891/ENSG00000100297/ENSG00000154920/ENSG00000051341/ENSG00000121988/ENSG00000084073/ENSG00000011451/ENSG00000167513/ENSG00000132604/ENSG00000178971/ENSG00000183763/ENSG00000135336/ENSG00000038219/ENSG00000100865/ENSG00000048392/ENSG00000175305/ENSG00000035928/ENSG00000135913…
GO:0070534	protein K63-linked ubiquitination	55	-0.665211	-1.96223	0.000222293	0.0196958	0.0172088	3429	tags=33%, list=12%, signal=29%	ENSG00000076604/ENSG00000092148/ENSG00000134242/ENSG00000137055/ENSG00000198373/ENSG00000069869/ENSG00000132388/ENSG00000132256/ENSG00000132109/ENSG00000265491/ENSG00000153827/ENSG00000169871/ENSG00000078747/ENSG00000186660/ENSG00000244687/ENSG00000197329/ENSG00000254585/ENSG00000215301
GO:0043966	histone H3 acetylation	58	-0.6328	-1.88403	0.000241575	0.0208902	0.0182524	1978	tags=26%, list=7%, signal=24%	ENSG00000163872/ENSG00000171148/ENSG00000102221/ENSG00000163875/ENSG00000100425/ENSG00000152382/ENSG00000196284/ENSG00000096717/ENSG00000141646/ENSG00000111653/ENSG00000114166/ENSG00000119760/ENSG00000156650/ENSG00000118058/ENSG00000136504
GO:0018205	peptidyl-lysine modification	372	-0.395837	-1.48262	0.000242708	0.0208902	0.0182524	4471	tags=26%, list=16%, signal=22%	ENSG00000173011/ENSG00000125450/ENSG00000077684/ENSG00000140905/ENSG00000275023/ENSG00000119403/ENSG00000095319/ENSG00000185499/ENSG00000124766/ENSG00000084676/ENSG00000122390/ENSG00000187605/ENSG00000132356/ENSG00000125352/ENSG00000122481/ENSG00000162409/ENSG00000151332/ENSG00000084073/ENSG00000174579/ENSG00000121897/ENSG00000124789/ENSG00000143499/ENSG00000159692/ENSG00000131845/ENSG00000094631…
GO:0070988	demethylation	66	-0.633139	-1.93048	0.000247512	0.0210037	0.0183515	3990	tags=33%, list=14%, signal=29%	ENSG00000173120/ENSG00000187605/ENSG00000187555/ENSG00000099364/ENSG00000244509/ENSG00000089094/ENSG00000239605/ENSG00000155666/ENSG00000066135/ENSG00000102878/ENSG00000172943/ENSG00000132763/ENSG00000120733/ENSG00000183878/ENSG00000138336/ENSG00000168769/ENSG00000197724/ENSG00000126012/ENSG00000012817/ENSG00000117139/ENSG00000198846/ENSG00000001630
GO:0000209	protein polyubiquitination	327	-0.401799	-1.49134	0.000261642	0.0218943	0.0191297	4995	tags=26%, list=18%, signal=22%	ENSG00000198742/ENSG00000196470/ENSG00000104343/ENSG00000076604/ENSG00000092148/ENSG00000188811/ENSG00000134242/ENSG00000162298/ENSG00000166233/ENSG00000164049/ENSG00000114062/ENSG00000198060/ENSG00000134900/ENSG00000137055/ENSG00000138411/ENSG00000160087/ENSG00000175063/ENSG00000198373/ENSG00000116663/ENSG00000056586/ENSG00000131508/ENSG00000185627/ENSG00000110171/ENSG00000167196/ENSG00000154359…
GO:0031334	positive regulation of protein-containing complex assembly	232	-0.443949	-1.57858	0.00026849	0.0221596	0.0193615	2425	tags=16%, list=9%, signal=14%	ENSG00000149311/ENSG00000243317/ENSG00000052795/ENSG00000068971/ENSG00000130119/ENSG00000141510/ENSG00000119906/ENSG00000129474/ENSG00000179636/ENSG00000164961/ENSG00000150455/ENSG00000097033/ENSG00000179604/ENSG00000101367/ENSG00000106299/ENSG00000157168/ENSG00000175595/ENSG00000074054/ENSG00000061676/ENSG00000197122/ENSG00000127914/ENSG00000147065/ENSG00000176749/ENSG00000137497/ENSG00000217128…
GO:0006066	alcohol metabolic process	330	-0.41216	-1.53021	0.000274456	0.0223459	0.0195243	1047	tags=16%, list=4%, signal=16%	ENSG00000188611/ENSG00000053371/ENSG00000143772/ENSG00000167508/ENSG00000154930/ENSG00000186350/ENSG00000198075/ENSG00000213398/ENSG00000172817/ENSG00000205808/ENSG00000140263/ENSG00000170835/ENSG00000116678/ENSG00000015520/ENSG00000147852/ENSG00000111664/ENSG00000143815/ENSG00000072310/ENSG00000198911/ENSG00000040933/ENSG00000131473/ENSG00000151151/ENSG00000148384/ENSG00000120837/ENSG00000175066…
GO:0006275	regulation of DNA replication	103	-0.555385	-1.79019	0.000278863	0.022402	0.0195733	4075	tags=28%, list=14%, signal=24%	ENSG00000165891/ENSG00000121988/ENSG00000084073/ENSG00000011451/ENSG00000167513/ENSG00000178971/ENSG00000135336/ENSG00000135913/ENSG00000125482/ENSG00000147601/ENSG00000123268/ENSG00000152942/ENSG00000105568/ENSG00000112029/ENSG00000141510/ENSG00000085224/ENSG00000198783/ENSG00000138375/ENSG00000159147/ENSG00000204371/ENSG00000121892/ENSG00000145386/ENSG00000122257/ENSG00000069275/ENSG00000115355…
GO:0043254	regulation of protein-containing complex assembly	413	-0.386826	-1.46692	0.000288341	0.0224698	0.0196325	2722	tags=16%, list=10%, signal=15%	ENSG00000147601/ENSG00000100387/ENSG00000066777/ENSG00000213398/ENSG00000075340/ENSG00000125814/ENSG00000149311/ENSG00000243317/ENSG00000052795/ENSG00000068971/ENSG00000130119/ENSG00000141510/ENSG00000171681/ENSG00000119906/ENSG00000129474/ENSG00000105186/ENSG00000160695/ENSG00000078018/ENSG00000153310/ENSG00000131023/ENSG00000179636/ENSG00000163932/ENSG00000157540/ENSG00000164961/ENSG00000172534…
GO:0060221	retinal rod cell differentiation	12	-0.889875	-1.96404	0.000289457	0.0224698	0.0196325	1168	tags=33%, list=4%, signal=32%	ENSG00000105894/ENSG00000129535/ENSG00000125398/ENSG00000148053
GO:1902749	regulation of cell cycle G2/M phase transition	214	-0.466177	-1.65287	0.000290895	0.0224698	0.0196325	4634	tags=30%, list=16%, signal=26%	ENSG00000163322/ENSG00000183484/ENSG00000106477/ENSG00000160299/ENSG00000054282/ENSG00000179051/ENSG00000178999/ENSG00000139579/ENSG00000197102/ENSG00000119541/ENSG00000160469/ENSG00000185627/ENSG00000151849/ENSG00000170242/ENSG00000116127/ENSG00000119397/ENSG00000178971/ENSG00000103769/ENSG00000101224/ENSG00000164045/ENSG00000100387/ENSG00000166037/ENSG00000088325/ENSG00000152942/ENSG00000149311…
GO:0044782	cilium organization	397	-0.394332	-1.48978	0.000316515	0.0241393	0.0210912	4330	tags=24%, list=15%, signal=21%	ENSG00000106477/ENSG00000115091/ENSG00000160299/ENSG00000054282/ENSG00000100379/ENSG00000119333/ENSG00000187240/ENSG00000143951/ENSG00000125409/ENSG00000119977/ENSG00000157796/ENSG00000205084/ENSG00000129654/ENSG00000197102/ENSG00000173947/ENSG00000272514/ENSG00000099204/ENSG00000133393/ENSG00000102935/ENSG00000151849/ENSG00000139437/ENSG00000116127/ENSG00000123607/ENSG00000119397/ENSG00000156313…
GO:0001706	endoderm formation	48	0.695168	1.90026	0.000321682	0.0242267	0.0211675	904	tags=17%, list=3%, signal=16%	ENSG00000087245/ENSG00000053747/ENSG00000130635/ENSG00000114270/ENSG00000120129/ENSG00000091136/ENSG00000171056/ENSG00000138166
GO:0006576	cellular biogenic amine metabolic process	95	0.587151	1.79983	0.000332269	0.0247151	0.0215943	2172	tags=17%, list=8%, signal=16%	ENSG00000131979/ENSG00000069535/ENSG00000189221/ENSG00000138744/ENSG00000085662/ENSG00000149295/ENSG00000170775/ENSG00000261052/ENSG00000142319/ENSG00000139287/ENSG00000115758/ENSG00000145335/ENSG00000129167/ENSG00000196502/ENSG00000146477/ENSG00000116649
GO:0033146	regulation of intracellular estrogen receptor signaling pathway	38	-0.69744	-1.91863	0.000339097	0.0249153	0.0217692	4216	tags=34%, list=15%, signal=29%	ENSG00000196792/ENSG00000120686/ENSG00000109775/ENSG00000172817/ENSG00000125107/ENSG00000160695/ENSG00000131023/ENSG00000197122/ENSG00000144580/ENSG00000014123/ENSG00000280789/ENSG00000137693/ENSG00000198171
GO:0062012	regulation of small molecule metabolic process	386	-0.396343	-1.48755	0.000347846	0.0252503	0.0220619	972	tags=8%, list=3%, signal=8%	ENSG00000152904/ENSG00000164916/ENSG00000235194/ENSG00000095261/ENSG00000080815/ENSG00000096717/ENSG00000189403/ENSG00000197122/ENSG00000114166/ENSG00000125398/ENSG00000079459/ENSG00000100078/ENSG00000107566/ENSG00000172893/ENSG00000164211/ENSG00000171314/ENSG00000147162/ENSG00000058668/ENSG00000114268/ENSG00000131791/ENSG00000104549/ENSG00000130600/ENSG00000067064/ENSG00000278540/ENSG00000121769…
GO:0033866	nucleoside bisphosphate biosynthetic process	64	-0.610276	-1.85008	0.000360813	0.0252779	0.022086	2831	tags=17%, list=10%, signal=16%	ENSG00000154930/ENSG00000012660/ENSG00000198682/ENSG00000090857/ENSG00000131473/ENSG00000160305/ENSG00000131238/ENSG00000120137/ENSG00000110435/ENSG00000278540/ENSG00000099194
GO:0034030	ribonucleoside bisphosphate biosynthetic process	64	-0.610276	-1.85008	0.000360813	0.0252779	0.022086	2831	tags=17%, list=10%, signal=16%	ENSG00000154930/ENSG00000012660/ENSG00000198682/ENSG00000090857/ENSG00000131473/ENSG00000160305/ENSG00000131238/ENSG00000120137/ENSG00000110435/ENSG00000278540/ENSG00000099194
GO:0034033	purine nucleoside bisphosphate biosynthetic process	64	-0.610276	-1.85008	0.000360813	0.0252779	0.022086	2831	tags=17%, list=10%, signal=16%	ENSG00000154930/ENSG00000012660/ENSG00000198682/ENSG00000090857/ENSG00000131473/ENSG00000160305/ENSG00000131238/ENSG00000120137/ENSG00000110435/ENSG00000278540/ENSG00000099194
GO:0010817	regulation of hormone levels	440	0.416254	1.49929	0.000375147	0.0255572	0.02233	3117	tags=18%, list=11%, signal=17%	ENSG00000121207/ENSG00000011347/ENSG00000162552/ENSG00000100867/ENSG00000120738/ENSG00000198848/ENSG00000104332/ENSG00000103316/ENSG00000179295/ENSG00000213578/ENSG00000128564/ENSG00000085662/ENSG00000106089/ENSG00000110090/ENSG00000100300/ENSG00000170011/ENSG00000149295/ENSG00000184254/ENSG00000154229/ENSG00000012779/ENSG00000182759/ENSG00000112033/ENSG00000140254/ENSG00000006071/ENSG00000025423…
GO:0050767	regulation of neurogenesis	325	-0.406272	-1.50479	0.000377219	0.0255572	0.02233	3304	tags=21%, list=12%, signal=18%	ENSG00000105245/ENSG00000138071/ENSG00000018189/ENSG00000129682/ENSG00000103769/ENSG00000196576/ENSG00000198908/ENSG00000167178/ENSG00000168172/ENSG00000120093/ENSG00000012171/ENSG00000251322/ENSG00000187109/ENSG00000109756/ENSG00000141510/ENSG00000105186/ENSG00000110888/ENSG00000112893/ENSG00000163785/ENSG00000078018/ENSG00000121966/ENSG00000128886/ENSG00000010319/ENSG00000176887/ENSG00000022840…
GO:0031570	DNA integrity checkpoint	152	-0.506743	-1.71517	0.000378257	0.0255572	0.02233	4343	tags=28%, list=15%, signal=24%	ENSG00000112062/ENSG00000145632/ENSG00000185499/ENSG00000124766/ENSG00000165891/ENSG00000116663/ENSG00000154920/ENSG00000177595/ENSG00000067369/ENSG00000160469/ENSG00000113300/ENSG00000167513/ENSG00000198791/ENSG00000138767/ENSG00000079134/ENSG00000152942/ENSG00000149311/ENSG00000182973/ENSG00000125107/ENSG00000141510/ENSG00000166851/ENSG00000114670/ENSG00000075218/ENSG00000163781/ENSG00000124762…
GO:0044818	mitotic G2/M transition checkpoint	36	-0.715187	-1.95837	0.000381767	0.0255572	0.02233	2445	tags=42%, list=9%, signal=38%	ENSG00000139579/ENSG00000160469/ENSG00000152942/ENSG00000149311/ENSG00000163781/ENSG00000124762/ENSG00000170312/ENSG00000198783/ENSG00000136273/ENSG00000117614/ENSG00000159147/ENSG00000143624/ENSG00000149948/ENSG00000135249/ENSG00000160551
GO:0000082	G1/S transition of mitotic cell cycle	242	-0.443467	-1.58543	0.000411812	0.0272656	0.0238227	4666	tags=30%, list=16%, signal=25%	ENSG00000100823/ENSG00000183484/ENSG00000171848/ENSG00000172059/ENSG00000077684/ENSG00000137210/ENSG00000109917/ENSG00000145632/ENSG00000134982/ENSG00000198056/ENSG00000008710/ENSG00000185499/ENSG00000124766/ENSG00000165891/ENSG00000100297/ENSG00000149308/ENSG00000177595/ENSG00000175215/ENSG00000113300/ENSG00000167513/ENSG00000183856/ENSG00000198791/ENSG00000151694/ENSG00000135336/ENSG00000165702…
GO:0010975	regulation of neuron projection development	416	-0.379537	-1.43946	0.000443434	0.0287327	0.0251045	2317	tags=15%, list=8%, signal=14%	ENSG00000109756/ENSG00000112335/ENSG00000068971/ENSG00000147852/ENSG00000105186/ENSG00000110888/ENSG00000004777/ENSG00000163785/ENSG00000078018/ENSG00000105723/ENSG00000072518/ENSG00000010319/ENSG00000164961/ENSG00000257923/ENSG00000078699/ENSG00000165699/ENSG00000143418/ENSG00000189056/ENSG00000184014/ENSG00000105894/ENSG00000178235/ENSG00000137817/ENSG00000203879/ENSG00000182175/ENSG00000182580…
GO:0018105	peptidyl-serine phosphorylation	278	-0.423421	-1.5398	0.000443508	0.0287327	0.0251045	4825	tags=29%, list=17%, signal=24%	ENSG00000214827/ENSG00000141551/ENSG00000089022/ENSG00000120539/ENSG00000160447/ENSG00000240972/ENSG00000198947/ENSG00000067992/ENSG00000112062/ENSG00000145632/ENSG00000278311/ENSG00000178999/ENSG00000008710/ENSG00000101266/ENSG00000132356/ENSG00000127334/ENSG00000162409/ENSG00000133275/ENSG00000160469/ENSG00000183049/ENSG00000060237/ENSG00000154822/ENSG00000156711/ENSG00000026508/ENSG00000140992…
GO:0006323	DNA packaging	197	-0.463235	-1.61318	0.000461551	0.0295835	0.0258479	3998	tags=28%, list=14%, signal=24%	ENSG00000122390/ENSG00000146918/ENSG00000105127/ENSG00000132275/ENSG00000142856/ENSG00000048649/ENSG00000102901/ENSG00000133422/ENSG00000131845/ENSG00000124201/ENSG00000153044/ENSG00000137804/ENSG00000163946/ENSG00000121152/ENSG00000168298/ENSG00000162521/ENSG00000178279/ENSG00000186310/ENSG00000119772/ENSG00000143379/ENSG00000204256/ENSG00000178409/ENSG00000187109/ENSG00000141510/ENSG00000171681…
GO:0044106	cellular amine metabolic process	146	0.534471	1.72492	0.000468335	0.0297023	0.0259517	3203	tags=20%, list=11%, signal=18%	ENSG00000131979/ENSG00000069535/ENSG00000189221/ENSG00000138744/ENSG00000092010/ENSG00000085662/ENSG00000149295/ENSG00000159352/ENSG00000170775/ENSG00000163636/ENSG00000261052/ENSG00000142319/ENSG00000139287/ENSG00000013275/ENSG00000115758/ENSG00000145335/ENSG00000129167/ENSG00000196502/ENSG00000136930/ENSG00000146477/ENSG00000116649/ENSG00000041357/ENSG00000023839/ENSG00000153234/ENSG00000159377…
GO:0032392	DNA geometric change	112	-0.534352	-1.73367	0.000477087	0.0299422	0.0261613	4132	tags=25%, list=15%, signal=21%	ENSG00000167986/ENSG00000127311/ENSG00000100297/ENSG00000051341/ENSG00000121988/ENSG00000124177/ENSG00000144045/ENSG00000111642/ENSG00000108469/ENSG00000085999/ENSG00000100387/ENSG00000141510/ENSG00000177200/ENSG00000085224/ENSG00000138375/ENSG00000173575/ENSG00000079246/ENSG00000166508/ENSG00000189403/ENSG00000147400/ENSG00000164104/ENSG00000112249/ENSG00000029993/ENSG00000110768/ENSG00000102038…
GO:0030574	collagen catabolic process	38	0.700252	1.8345	0.000525719	0.0326542	0.0285309	2862	tags=26%, list=10%, signal=24%	ENSG00000087245/ENSG00000138316/ENSG00000166670/ENSG00000164733/ENSG00000107738/ENSG00000099953/ENSG00000198598/ENSG00000135047/ENSG00000167755/ENSG00000124299
GO:0021915	neural tube development	140	-0.490402	-1.64514	0.000535476	0.0329209	0.0287639	4250	tags=27%, list=15%, signal=23%	ENSG00000103197/ENSG00000008710/ENSG00000164690/ENSG00000124766/ENSG00000110497/ENSG00000157796/ENSG00000121897/ENSG00000123473/ENSG00000089094/ENSG00000075891/ENSG00000196576/ENSG00000146350/ENSG00000070018/ENSG00000204256/ENSG00000075275/ENSG00000185920/ENSG00000204852/ENSG00000004975/ENSG00000176887/ENSG00000148926/ENSG00000101115/ENSG00000165699/ENSG00000206557/ENSG00000185650/ENSG00000074219…
GO:0006475	internal protein amino acid acetylation	150	-0.483123	-1.63393	0.000554836	0.0337666	0.0295028	2091	tags=20%, list=7%, signal=19%	ENSG00000185787/ENSG00000102882/ENSG00000163872/ENSG00000080603/ENSG00000172534/ENSG00000171148/ENSG00000139620/ENSG00000102221/ENSG00000172977/ENSG00000163875/ENSG00000005339/ENSG00000100425/ENSG00000152382/ENSG00000158321/ENSG00000196284/ENSG00000096717/ENSG00000198604/ENSG00000141646/ENSG00000111653/ENSG00000188895/ENSG00000114166/ENSG00000119760/ENSG00000156650/ENSG00000118058/ENSG00000115966…
GO:0031023	microtubule organizing center organization	136	-0.499807	-1.67124	0.000578455	0.0348519	0.0304511	4702	tags=32%, list=17%, signal=27%	ENSG00000126756/ENSG00000170248/ENSG00000054282/ENSG00000167110/ENSG00000074935/ENSG00000145632/ENSG00000100503/ENSG00000129654/ENSG00000119541/ENSG00000160469/ENSG00000151849/ENSG00000116127/ENSG00000166004/ENSG00000123473/ENSG00000058272/ENSG00000044459/ENSG00000163539/ENSG00000164953/ENSG00000135968/ENSG00000166851/ENSG00000178184/ENSG00000147316/ENSG00000164118/ENSG00000092036/ENSG00000170312…
GO:0018393	internal peptidyl-lysine acetylation	148	-0.489132	-1.6538	0.000607831	0.0362592	0.0316807	2091	tags=20%, list=7%, signal=19%	ENSG00000185787/ENSG00000102882/ENSG00000163872/ENSG00000080603/ENSG00000172534/ENSG00000171148/ENSG00000139620/ENSG00000102221/ENSG00000172977/ENSG00000163875/ENSG00000005339/ENSG00000100425/ENSG00000152382/ENSG00000158321/ENSG00000196284/ENSG00000096717/ENSG00000198604/ENSG00000141646/ENSG00000111653/ENSG00000188895/ENSG00000114166/ENSG00000119760/ENSG00000156650/ENSG00000118058/ENSG00000115966…
GO:0033044	regulation of chromosome organization	264	-0.422629	-1.52896	0.000654267	0.0378198	0.0330442	4279	tags=31%, list=15%, signal=27%	ENSG00000144635/ENSG00000089022/ENSG00000119596/ENSG00000171824/ENSG00000173011/ENSG00000005007/ENSG00000134982/ENSG00000119403/ENSG00000178999/ENSG00000138411/ENSG00000185499/ENSG00000175063/ENSG00000145414/ENSG00000160679/ENSG00000139579/ENSG00000105127/ENSG00000159692/ENSG00000187555/ENSG00000167513/ENSG00000132604/ENSG00000133422/ENSG00000131845/ENSG00000112715/ENSG00000166848/ENSG00000178971…
GO:0006584	catecholamine metabolic process	47	0.689728	1.87855	0.000662407	0.0378198	0.0330442	1846	tags=21%, list=6%, signal=20%	ENSG00000131979/ENSG00000069535/ENSG00000189221/ENSG00000085662/ENSG00000149295/ENSG00000170775/ENSG00000261052/ENSG00000142319/ENSG00000145335/ENSG00000196502
GO:0009712	catechol-containing compound metabolic process	47	0.689728	1.87855	0.000662407	0.0378198	0.0330442	1846	tags=21%, list=6%, signal=20%	ENSG00000131979/ENSG00000069535/ENSG00000189221/ENSG00000085662/ENSG00000149295/ENSG00000170775/ENSG00000261052/ENSG00000142319/ENSG00000145335/ENSG00000196502
GO:0001764	neuron migration	142	-0.501669	-1.68758	0.00066522	0.0378198	0.0330442	3229	tags=23%, list=11%, signal=21%	ENSG00000129682/ENSG00000147650/ENSG00000196576/ENSG00000261678/ENSG00000143126/ENSG00000178568/ENSG00000075275/ENSG00000162928/ENSG00000112137/ENSG00000109756/ENSG00000146038/ENSG00000072518/ENSG00000121966/ENSG00000180357/ENSG00000182968/ENSG00000164438/ENSG00000125492/ENSG00000189056/ENSG00000077097/ENSG00000050030/ENSG00000187323/ENSG00000132478/ENSG00000007168/ENSG00000158321/ENSG00000153266…
GO:0006119	oxidative phosphorylation	140	0.537394	1.72557	0.000665377	0.0378198	0.0330442	5433	tags=39%, list=19%, signal=32%	ENSG00000160471/ENSG00000164919/ENSG00000125356/ENSG00000127540/ENSG00000159199/ENSG00000135940/ENSG00000111775/ENSG00000125648/ENSG00000090266/ENSG00000198888/ENSG00000154518/ENSG00000131143/ENSG00000169020/ENSG00000186010/ENSG00000248746/ENSG00000184752/ENSG00000145335/ENSG00000165060/ENSG00000101986/ENSG00000073578/ENSG00000164258/ENSG00000165280/ENSG00000183648/ENSG00000172115/ENSG00000164405…
GO:0000075	cell cycle checkpoint	203	-0.450025	-1.57337	0.000693113	0.0390281	0.0340999	4343	tags=27%, list=15%, signal=23%	ENSG00000112062/ENSG00000145632/ENSG00000134982/ENSG00000178999/ENSG00000185499/ENSG00000124766/ENSG00000165891/ENSG00000139579/ENSG00000116663/ENSG00000154920/ENSG00000177595/ENSG00000067369/ENSG00000160469/ENSG00000113300/ENSG00000174442/ENSG00000167513/ENSG00000198791/ENSG00000138767/ENSG00000171552/ENSG00000079134/ENSG00000156970/ENSG00000152942/ENSG00000149311/ENSG00000182973/ENSG00000125107…
GO:0019218	regulation of steroid metabolic process	102	-0.535167	-1.73169	0.000703048	0.0391786	0.0342315	972	tags=22%, list=3%, signal=21%	ENSG00000111664/ENSG00000072310/ENSG00000198911/ENSG00000069667/ENSG00000136931/ENSG00000120837/ENSG00000148926/ENSG00000152904/ENSG00000096717/ENSG00000079459/ENSG00000107566/ENSG00000172893/ENSG00000164211/ENSG00000135744/ENSG00000104549/ENSG00000067064/ENSG00000278540/ENSG00000113161/ENSG00000186480/ENSG00000112972/ENSG00000001630/ENSG00000099194
GO:0060271	cilium assembly	377	-0.380999	-1.42756	0.000708792	0.0391786	0.0342315	4592	tags=25%, list=16%, signal=21%	ENSG00000106477/ENSG00000115091/ENSG00000160299/ENSG00000054282/ENSG00000100379/ENSG00000119333/ENSG00000187240/ENSG00000143951/ENSG00000125409/ENSG00000119977/ENSG00000157796/ENSG00000205084/ENSG00000129654/ENSG00000197102/ENSG00000272514/ENSG00000099204/ENSG00000133393/ENSG00000102935/ENSG00000151849/ENSG00000139437/ENSG00000116127/ENSG00000123607/ENSG00000119397/ENSG00000156313/ENSG00000094631…
GO:0006778	porphyrin-containing compound metabolic process	38	0.690576	1.80915	0.00073126	0.0400531	0.0349955	1556	tags=29%, list=5%, signal=27%	ENSG00000106605/ENSG00000090013/ENSG00000100300/ENSG00000256269/ENSG00000066926/ENSG00000013306/ENSG00000140465/ENSG00000103415/ENSG00000165060/ENSG00000100292/ENSG00000106927
GO:0046777	protein autophosphorylation	218	-0.446031	-1.58365	0.000750403	0.0407313	0.0355881	2582	tags=17%, list=9%, signal=16%	ENSG00000196632/ENSG00000178568/ENSG00000149311/ENSG00000123728/ENSG00000122025/ENSG00000068971/ENSG00000138669/ENSG00000173327/ENSG00000120156/ENSG00000198909/ENSG00000068078/ENSG00000102882/ENSG00000072518/ENSG00000035664/ENSG00000157540/ENSG00000135503/ENSG00000113721/ENSG00000083290/ENSG00000095777/ENSG00000081237/ENSG00000102096/ENSG00000130758/ENSG00000182580/ENSG00000206203/ENSG00000183496…
GO:0042417	dopamine metabolic process	34	0.718388	1.84376	0.000757602	0.0407549	0.0356087	1518	tags=24%, list=5%, signal=22%	ENSG00000131979/ENSG00000069535/ENSG00000189221/ENSG00000149295/ENSG00000170775/ENSG00000261052/ENSG00000142319/ENSG00000145335
GO:0070306	lens fiber cell differentiation	28	-0.733963	-1.91393	0.000807764	0.0430688	0.0376304	949	tags=21%, list=3%, signal=21%	ENSG00000136158/ENSG00000026025/ENSG00000154764/ENSG00000188064/ENSG00000138685/ENSG00000117139
GO:0021984	adenohypophysis development	11	0.86511	1.78945	0.000821556	0.04342	0.0379372	1031	tags=36%, list=4%, signal=35%	ENSG00000162552/ENSG00000149295/ENSG00000169840/ENSG00000142319
GO:0035329	hippo signaling	46	-0.662957	-1.90363	0.000864561	0.0452955	0.0395759	2349	tags=30%, list=8%, signal=28%	ENSG00000004975/ENSG00000129474/ENSG00000131023/ENSG00000187079/ENSG00000176887/ENSG00000074219/ENSG00000151208/ENSG00000142279/ENSG00000144560/ENSG00000173542/ENSG00000114019/ENSG00000137693/ENSG00000162105/ENSG00000151967
GO:0071158	positive regulation of cell cycle arrest	78	-0.578136	-1.78346	0.000874285	0.0454101	0.039676	4292	tags=53%, list=15%, signal=45%	ENSG00000123374/ENSG00000147854/ENSG00000012048/ENSG00000106144/ENSG00000155508/ENSG00000080802/ENSG00000122180/ENSG00000103479/ENSG00000111596/ENSG00000198625/ENSG00000161642/ENSG00000104973/ENSG00000173404/ENSG00000145632/ENSG00000185499/ENSG00000124766/ENSG00000165891/ENSG00000177595/ENSG00000132275/ENSG00000078098/ENSG00000113300/ENSG00000198791/ENSG00000138767/ENSG00000149311/ENSG00000182973…
GO:0006354	DNA-templated transcription, elongation	113	-0.530806	-1.72304	0.000904713	0.0464104	0.0405501	5618	tags=36%, list=20%, signal=29%	ENSG00000106462/ENSG00000145736/ENSG00000181555/ENSG00000225830/ENSG00000103168/ENSG00000213780/ENSG00000188986/ENSG00000198728/ENSG00000183684/ENSG00000129518/ENSG00000114503/ENSG00000213246/ENSG00000143498/ENSG00000164690/ENSG00000181222/ENSG00000129315/ENSG00000118985/ENSG00000187735/ENSG00000130382/ENSG00000144231/ENSG00000065883/ENSG00000162664/ENSG00000108469/ENSG00000115750/ENSG00000079134…
GO:0007098	centrosome cycle	126	-0.507284	-1.67464	0.000908952	0.0464104	0.0405501	4702	tags=30%, list=17%, signal=25%	ENSG00000126756/ENSG00000170248/ENSG00000054282/ENSG00000167110/ENSG00000074935/ENSG00000145632/ENSG00000100503/ENSG00000119541/ENSG00000160469/ENSG00000151849/ENSG00000116127/ENSG00000166004/ENSG00000123473/ENSG00000058272/ENSG00000044459/ENSG00000164953/ENSG00000166851/ENSG00000178184/ENSG00000147316/ENSG00000164118/ENSG00000092036/ENSG00000170312/ENSG00000080986/ENSG00000215114/ENSG00000239306…
GO:0007095	mitotic G2 DNA damage checkpoint	23	-0.773884	-1.96498	0.000950308	0.04776	0.0417292	2425	tags=43%, list=9%, signal=40%	ENSG00000160469/ENSG00000149311/ENSG00000163781/ENSG00000124762/ENSG00000170312/ENSG00000117614/ENSG00000159147/ENSG00000149948/ENSG00000135249/ENSG00000160551
GO:0042552	myelination	115	-0.519943	-1.68034	0.000951236	0.04776	0.0417292	2070	tags=16%, list=7%, signal=15%	ENSG00000196876/ENSG00000143753/ENSG00000121966/ENSG00000112531/ENSG00000104419/ENSG00000022840/ENSG00000165699/ENSG00000105894/ENSG00000025708/ENSG00000108797/ENSG00000166886/ENSG00000172466/ENSG00000184486/ENSG00000273749/ENSG00000087053/ENSG00000123560/ENSG00000154721/ENSG00000148053
GO:0009308	amine metabolic process	151	0.507628	1.64232	0.000980087	0.048407	0.0422945	3203	tags=20%, list=11%, signal=18%	ENSG00000131979/ENSG00000069535/ENSG00000189221/ENSG00000138744/ENSG00000092010/ENSG00000085662/ENSG00000149295/ENSG00000159352/ENSG00000170775/ENSG00000140465/ENSG00000163636/ENSG00000261052/ENSG00000142319/ENSG00000139287/ENSG00000013275/ENSG00000115758/ENSG00000145335/ENSG00000129167/ENSG00000196502/ENSG00000136930/ENSG00000146477/ENSG00000116649/ENSG00000041357/ENSG00000023839/ENSG00000153234…
GO:0019614	catechol-containing compound catabolic process	10	0.906946	1.83263	0.000988225	0.048407	0.0422945	1031	tags=40%, list=4%, signal=39%	ENSG00000069535/ENSG00000189221/ENSG00000261052/ENSG00000142319
GO:0042424	catecholamine catabolic process	10	0.906946	1.83263	0.000988225	0.048407	0.0422945	1031	tags=40%, list=4%, signal=39%	ENSG00000069535/ENSG00000189221/ENSG00000261052/ENSG00000142319
GO:0007492	endoderm development	69	0.61319	1.78454	0.00100722	0.0489394	0.0427597	2578	tags=20%, list=9%, signal=18%	ENSG00000087245/ENSG00000053747/ENSG00000130635/ENSG00000114270/ENSG00000120129/ENSG00000125378/ENSG00000091136/ENSG00000171056/ENSG00000138166/ENSG00000198807/ENSG00000136574/ENSG00000198730/ENSG00000135862/ENSG00000196878
GO:0022604	regulation of cell morphogenesis	283	-0.407799	-1.48075	0.00105026	0.0499997	0.0436861	4313	tags=24%, list=15%, signal=21%	ENSG00000179051/ENSG00000143951/ENSG00000197622/ENSG00000115414/ENSG00000137055/ENSG00000077264/ENSG00000130827/ENSG00000166333/ENSG00000136040/ENSG00000100106/ENSG00000120899/ENSG00000160145/ENSG00000084073/ENSG00000105707/ENSG00000026508/ENSG00000112715/ENSG00000139132/ENSG00000138071/ENSG00000019995/ENSG00000163554/ENSG00000169398/ENSG00000196576/ENSG00000132535/ENSG00000113140/ENSG00000198908…
GO:1902402	signal transduction involved in mitotic DNA damage checkpoint	57	-0.606368	-1.79994	0.00105394	0.0499997	0.0436861	4292	tags=37%, list=15%, signal=31%	ENSG00000145632/ENSG00000185499/ENSG00000124766/ENSG00000165891/ENSG00000177595/ENSG00000113300/ENSG00000198791/ENSG00000138767/ENSG00000149311/ENSG00000182973/ENSG00000125107/ENSG00000141510/ENSG00000075218/ENSG00000124762/ENSG00000170312/ENSG00000090097/ENSG00000135249/ENSG00000144580/ENSG00000118495/ENSG00000114126/ENSG00000111276
GO:1902403	signal transduction involved in mitotic DNA integrity checkpoint	57	-0.606368	-1.79994	0.00105394	0.0499997	0.0436861	4292	tags=37%, list=15%, signal=31%	ENSG00000145632/ENSG00000185499/ENSG00000124766/ENSG00000165891/ENSG00000177595/ENSG00000113300/ENSG00000198791/ENSG00000138767/ENSG00000149311/ENSG00000182973/ENSG00000125107/ENSG00000141510/ENSG00000075218/ENSG00000124762/ENSG00000170312/ENSG00000090097/ENSG00000135249/ENSG00000144580/ENSG00000118495/ENSG00000114126/ENSG00000111276

## Sheet: Supplementary Table S5-rMATS
Supplementary Table S5: Analysis of differential splicing by rMATs
SE	geneSymbol	chr	strand	exonStart_0base	exonEnd	FDR	IncLevel1	IncLevel2	IncLevelDifference		A5SS	geneSymbol	chr	strand	longExonStart_0base	longExonEnd	shortES	shortEE	flankingES	flankingEE	FDR	IncLevel1	IncLevel2	IncLevelDifference		A3SS	geneSymbol	chr	strand	longExonStart_0base	longExonEnd	shortES	shortEE	flankingES	flankingEE	FDR	IncLevel1	IncLevel2	IncLevelDifference			MXE	geneSymbol	chr	strand	firstExonStart_0base	firstExonEnd	secondExonStart_0base	secondExonEnd
1	TIAM1	chr21	-	31213397	31213472	0.000173294	0.263,1.0,0.911	1.0,1.0,1.0	-0.275		1	FAM207A	chr21	+	44943683	44943837	44943683	44943792	44960099	44960168	0.959018	1.0,0.783,0.466	0.802,0.801,0.869	-0.074		1	HMGN1	chr21	-	39345829	39347292	39345829	39345958	39347378	39347483	8.8073e-14	1.0,0.789,0.874	1.0,1.0,1.0	-0.112			1	HMGN1	chr21	-	39345829	39345958	39347246	39347292
2	TIAM1	chr21	-	31276731	31276908	2.14293e-05	1.0,1.0,0.712	0.699,0.375,0.333	0.435		2	GET1	chr21	+	39390697	39390919	39390697	39390863	39391768	39391836	0.0169526	0.346,0.0,0.02	0.044,0.0,0.0	0.107		2	DYRK1A	chr21	+	37478180	37478300	37478207	37478300	37472683	37472880	1.31876e-12	0.778,0.31,0.133	0.0,0.0,0.0	0.407			2	HMGN1	chr21	-	39345829	39345958	39347246	39347292
3	IFNAR2	chr21	+	33260596	33260727	1	1.0,0.95,0.985	1.0,1.0,1.0	-0.022		3	GET1	chr21	+	39390697	39391476	39390697	39390863	39391768	39391836	0.0105803	0.346,0.0,0.024	0.044,0.0,0.0	0.109		3	DYRK1A	chr21	+	37496090	37496258	37496117	37496258	37493016	37493163	0.00300236	0.024,0.0,0.074	0.0,0.322,0.282	-0.169			3	HMGN1	chr21	-	39345829	39345958	39347378	39347478
4	ATP5PF	chr21	-	25734332	25734375	0.00939843	0.002,0.017,0.024	0.002,0.0,0.0	0.014		4	HMGN1	chr21	-	39345829	39347292	39347246	39347292	39345145	39345274	0.00015856	1.0,0.893,0.979	0.967,1.0,1.0	-0.032		4	ITSN1	chr21	+	33772038	33772323	33772060	33772323	33767712	33767828	3.23114e-05	0.005,0.03,0.02	0.0,0.071,0.083	-0.033			4	HMGN1	chr21	-	39345829	39345958	39347378	39347483
5	GET1	chr21	+	39391226	39391476	1	0.0,0.0,0.007	0.0,0.0,0.0	0.002		5	HMGN1	chr21	-	39347113	39347292	39347246	39347292	39345829	39345958	2.00266e-06	1.0,1.0,0.76	1.0,1.0,1.0	-0.08		5	CHKB	chr22	-	50579726	50579830	50579726	50579802	50579973	50580082	1	1.0,1.0,0.89	0.598,1.0,1.0	0.097			5	HMGN1	chr21	-	39347378	39347478	39347915	39347952
6	GET1	chr21	+	39393165	39393280	1	1.0,1.0,0.974	1.0,1.0,1.0	-0.009		6	HMGN1	chr21	-	39348421	39348577	39348544	39348577	39348291	39348339	1	1.0,1.0,0.99	1.0,1.0,1.0	-0.003		6	TCF20	chr22	-	42168608	42168736	42168608	42168703	42169846	42169896	1.56392e-07	0.991,0.745,0.927	1.0,1.0,1.0	-0.112			6	HMGN1	chr21	-	39347378	39347483	39347915	39347952
7	HMGN1	chr21	-	39345829	39345958	0.919029	1.0,0.88,0.976	0.915,1.0,1.0	-0.02		7	PAXBP1	chr21	-	32755212	32755353	32755229	32755353	32751118	32751218	0.0146941	0.692,0.986,0.751	0.992,0.014,0.014	0.47		7	ATF4	chr22	+	39521257	39521671	39521371	39521671	39520575	39520751	1	1.0,1.0,0.989	1.0,1.0,1.0	-0.004			7	COL18A1	chr21	+	45505133	45505278	45505357	45505431
8	HMGN1	chr21	-	39345829	39345958	6.35684e-09	1.0,0.952,0.826	1.0,1.0,1.0	-0.074		8	EIF3L	chr22	+	37851279	37851561	37851279	37851490	37855564	37855644	0	0.021,0.007,0.021	0.006,0.074,0.077	-0.036		8	ACO2	chr22	+	41499545	41499862	41499725	41499862	41469116	41469182	0.000431087	0.0,0.003,0.074	0.015,0.0,0.0	0.021			8	PRMT2	chr21	+	46658744	46658920	46663382	46663554
9	HMGN1	chr21	-	39345829	39345958	0.425139	0.026,0.172,0.112	0.14,0.082,0.078	0.003		9	ADSL	chr22	+	40349831	40353117	40349831	40350035	40354247	40354327	1	1.0,1.0,0.988	1.0,1.0,1.0	-0.004		9	ACO2	chr22	+	41517942	41518572	41518480	41518572	41517526	41517631	6.09947e-14	0.006,0.182,0.146	0.004,0.017,0.023	0.097			9	ACO2	chr22	+	41517942	41518408	41518480	41518572
10	HMGN1	chr21	-	39345829	39347292	4.69721e-12	1.0,0.952,0.829	1.0,1.0,1.0	-0.073		10	ADSL	chr22	+	40361487	40361666	40361487	40361635	40362980	40363071	1	0.015,0.169,0.109	0.786,0.002,0.004	-0.166		10	MTFP1	chr22	+	30427121	30427403	30427239	30427403	30426716	30426844	2.59444e-08	0.992,0.5,0.823	1.0,1.0,1.0	-0.228			10	ACO2	chr22	+	41517942	41518408	41518495	41518572
11	HMGN1	chr21	-	39347246	39347292	1	0.0,0.014,0.002	0.007,0.001,0.0	0.003		11	ADSL	chr22	+	40361487	40361677	40361487	40361635	40362980	40363071	1	0.014,0.151,0.083	0.764,0.002,0.004	-0.174		11	MTFP1	chr22	+	30427170	30427403	30427239	30427403	30426716	30426844	1.03289e-09	0.992,0.774,0.934	1.0,1.0,1.0	-0.1			11	ACO2	chr22	+	41522829	41522982	41523204	41523278
12	HMGN1	chr21	-	39347378	39347478	0.196718	0.0,0.011,0.019	0.0,0.005,0.004	0.007		12	KREMEN1	chr22	+	29138623	29138833	29138623	29138782	29140281	29140366	1.00826e-10	0.011,0.175,0.143	0.0,0.018,0.011	0.1		12	NF2	chr22	+	29671825	29671948	29671912	29671948	29668332	29668446	1	1.0,1.0,0.992	1.0,1.0,1.0	-0.003			12	ADSL	chr22	+	40353072	40353117	40354247	40354327
13	HMGN1	chr21	-	39347378	39347483	3.1176e-05	0.0,0.021,0.027	0.003,0.0,0.001	0.015		13	CABIN1	chr22	+	24098013	24098192	24098013	24098105	24113565	24113748	0.753865	0.557,0.697,0.804	0.607,0.651,0.668	0.044		13	PPIL2	chr22	+	21695393	21695496	21695397	21695496	21694936	21695070	1	1.0,0.978,1.0	1.0,1.0,1.0	-0.007			13	RANGAP1	chr22	-	41261445	41261580	41264663	41264843
14	HMGN1	chr21	-	39347915	39347952	0.000901892	0.974,0.712,0.76	0.536,0.629,0.691	0.197		14	YPEL1	chr22	-	21710486	21710908	21710627	21710908	21703838	21703882	0.185298	0.877,0.126,0.188	0.778,0.5,0.721	-0.269		14	PPIL2	chr22	+	21695866	21698248	21696746	21698248	21695393	21695496	1	0.075,1.0,0.7	0.236,0.704,0.577	0.086			14	BCL2L13	chr22	+	17655661	17655832	17683213	17683321
15	HMGN1	chr21	-	39347915	39347952	0.0158318	0.987,0.502,0.541	1.0,0.881,0.91	-0.254		15	PPIL2	chr22	+	21694936	21695070	21694936	21694966	21695393	21695496	0.00296516	0.969,0.962,0.984	0.741,1.0,1.0	0.058		15	TUG1	chr22	+	30972854	30973601	30972923	30973601	30972047	30972172	1	1.0,1.0,0.987	1.0,1.0,1.0	-0.004			15	BCL2L13	chr22	+	17683213	17683321	17688985	17689142
16	HMGN1	chr21	-	39347915	39347952	0.0010033	1.0,0.515,0.413	0.871,1.0,0.984	-0.309		16	SMARCB1	chr22	+	23791755	23791894	23791755	23791867	23793558	23793688	0.277461	0.943,0.8,0.618	0.714,0.944,0.936	-0.078		16	RBFOX2	chr22	-	35759887	35760032	35759887	35760020	35761201	35761294	0.548464	0.143,0.232,0.321	0.053,0.637,0.683	-0.226			16	BCL2L13	chr22	+	17683213	17683321	17702242	17702386
17	HMGN1	chr21	-	39348421	39348451	1	1.0,1.0,0.996	1.0,1.0,1.0	-0.001		17	SMARCB1	chr22	+	23800943	23801135	23800943	23801081	23803294	23803422	0.034147	0.111,0.098,0.145	0.136,0.06,0.048	0.037		17	RBFOX2	chr22	-	35781599	35781746	35781599	35781743	35809779	35810004	0.0645777	0.702,0.354,0.403	0.493,0.773,0.791	-0.199			17	BCL2L13	chr22	+	17688985	17689142	17696140	17696210
18	MIS18A	chr21	-	32269706	32269803	1	1.0,0.988,0.965	1.0,1.0,1.0	-0.016		18	SMARCB1	chr22	+	23800943	23801964	23800943	23801081	23803294	23803422	1	0.11,0.01,0.135	0.136,0.059,0.048	0.004		18	PPP6R2	chr22	+	50419345	50419462	50419348	50419462	50418866	50418979	4.85036e-11	0.067,0.202,0.314	0.057,0.01,0.024	0.164			18	BCL2L13	chr22	+	17696140	17696210	17702242	17702386
19	COL18A1	chr21	+	45480699	45480858	1	1.0,1.0,0.996	1.0,1.0,1.0	-0.001		19	GGA1	chr22	+	37616921	37617048	37616921	37616997	37618447	37618546	0.0292015	0.797,0.237,0.321	0.158,1.0,1.0	-0.268		19	PHF21B	chr22	-	44913821	44914088	44913821	44913962	44916279	44916630	1	0.0,0.003,0.076	0.039,0.0,0.0	0.013			19	EP300	chr22	+	41141047	41141222	41146738	41146816
20	COL18A1	chr21	+	45489485	45489521	1	1.0,1.0,0.994	1.0,1.0,1.0	-0.002		20	ADA2	chr22	-	17189941	17191810	17191682	17191810	17188338	17188447	1	1.0,1.0,0.983	1.0,1.0,1.0	-0.006		20	EIF3D	chr22	-	36517300	36517493	36517300	36517431	36518762	36518910	5.60717e-11	0.026,0.058,0.094	0.117,0.113,0.109	-0.054			20	SFI1	chr22	+	31546860	31546971	31550253	31550348
21	COL18A1	chr21	+	45505133	45505278	1	1.0,1.0,0.986	1.0,1.0,1.0	-0.005		21	SMARCA4	chr19	+	11025421	11025619	11025421	11025508	11026299	11026346	0.00685974	0.016,0.066,0.021	0.095,0.0,0.0	0.003		21	DDX3Y	chrY	+	12914883	12915227	12915066	12915227	12914563	12914649	0.000560252	1.0,1.0,0.994	0.915,1.0,1.0	0.026			21	SFI1	chr22	+	31550253	31550348	31556941	31557059
22	COL18A1	chr21	+	45505357	45505431	1	1.0,1.0,0.994	1.0,1.0,1.0	-0.002		22	LZTR1	chr22	+	20983026	20983122	20983026	20983089	20985840	20985897	0.0328411	0.0,0.811,0.0	0.0,0.0,0.0	0.27		22	GATAD2A	chr19	+	19501117	19501416	19501120	19501416	19498442	19498722	1.04156e-07	0.998,0.973,0.983	1.0,0.441,0.48	0.344			22	SFI1	chr22	+	31556941	31557059	31561289	31561392
23	COL18A1	chr21	+	45507560	45507593	1	1.0,1.0,0.977	1.0,1.0,1.0	-0.008		23	LZTR1	chr22	+	20990385	20990969	20990385	20990525	20991627	20991829	1	0.058,0.15,0.229	0.382,0.062,0.097	-0.035		23	TNPO2	chr19	-	12702071	12702177	12702071	12702147	12702822	12702918	0	0.272,0.533,0.229	0.061,0.014,0.009	0.317			23	ASCC2	chr22	-	29832244	29832342	29834441	29834550
24	BTG3	chr21	-	17611656	17611774	1	0.0,0.0,0.004	0.0,0.0,0.0	0.001		24	NDUFA3	chr19	+	54102868	54102898	54102868	54102888	54103113	54103188	1	0.0,0.0,0.025	0.015,0.0,0.003	0.002		24	TNPO2	chr19	-	12705681	12705830	12705681	12705768	12706195	12706367	2.48825e-06	0.014,0.005,0.087	0.007,0.275,0.254	-0.143			24	GATAD2A	chr19	+	19492580	19492712	19494293	19494383
25	SOD1	chr21	+	31663789	31663886	1	1.0,1.0,0.997	1.0,1.0,1.0	-0.001		25	TRMT1	chr19	-	13112895	13113011	13112908	13113011	13112704	13112817	2.75178e-07	1.0,0.959,0.913	1.0,1.0,1.0	-0.043		25	ZNF544	chr19	+	58246710	58246794	58246745	58246794	58246300	58246427	0.000153902	1.0,1.0,0.913	1.0,1.0,1.0	-0.029			25	LSM14A	chr19	+	34208928	34209051	34215123	34215300
26	PRMT2	chr21	+	46636438	46636547	1.29389e-06	0.601,0.685,0.457	0.572,0.979,0.969	-0.259		26	KHSRP	chr19	-	6415533	6415734	6415608	6415734	6415379	6415457	0.0988889	1.0,0.925,0.949	0.916,1.0,1.0	-0.014		26	SMARCA4	chr19	+	10984120	10984373	10984123	10984373	10961029	10961174	0.024862	0.741,0.749,0.752	0.743,0.579,0.566	0.118			26	SLC25A23	chr19	-	6452311	6452479	6453980	6454088
27	PRMT2	chr21	+	46636895	46636990	1	1.0,1.0,0.993	1.0,1.0,1.0	-0.002		27	CALR	chr19	+	12940743	12940975	12940743	12940887	12943536	12943629	0	0.013,0.022,0.022	0.073,0.06,0.06	-0.045		27	SMARCA4	chr19	+	10996493	10996544	10996496	10996544	10996212	10996380	0.103251	0.972,0.999,0.995	0.999,0.942,0.957	0.023			27	MLLT1	chr19	-	6262227	6262310	6270578	6270759
28	MCM3AP	chr21	-	46251528	46251682	0.000755142	1.0,1.0,0.879	1.0,1.0,1.0	-0.04		28	TCF3	chr19	-	1631950	1632116	1632037	1632116	1627358	1627426	0.623528	0.188,0.149,0.095	0.014,0.218,0.22	-0.007		28	SMARCA4	chr19	+	11027731	11027950	11027783	11027950	11026299	11026346	0.890166	0.096,0.01,0.064	0.037,0.062,0.079	-0.003			28	RFX2	chr19	-	6042043	6042123	6044192	6044282
29	ITSN1	chr21	+	33722587	33722651	1	1.0,1.0,0.992	1.0,1.0,1.0	-0.003		29	PHF5A	chr22	-	41468019	41468147	41468123	41468147	41467447	41467614	1.59997e-07	0.0,0.035,0.073	0.026,0.0,0.0	0.027		29	SMARCA4	chr19	+	11041297	11041560	11041306	11041560	11034913	11035132	1	0.854,0.456,0.505	0.324,0.738,0.731	0.007			29	TCF3	chr19	-	1612206	1612430	1615284	1615520
30	ITSN1	chr21	+	33767712	33767828	1	1.0,1.0,0.987	1.0,1.0,1.0	-0.004		30	PRKCSH	chr19	+	11435634	11435710	11435634	11435706	11436040	11436196	0.00521517	0.025,0.252,0.24	0.278,0.246,0.269	-0.092		30	SMARCA4	chr19	+	11041297	11041560	11041306	11041560	11039457	11039553	8.315e-08	1.0,0.832,0.971	0.982,0.993,0.986	-0.053			30	TCF3	chr19	-	1612206	1612433	1615284	1615520
31	ITSN1	chr21	+	33802429	33802444	1	0.0,0.004,0.015	0.0,0.0,0.0	0.006		31	PRKCSH	chr19	+	11447438	11447618	11447438	11447597	11447692	11447789	8.10423e-05	0.141,0.418,0.423	0.056,0.2,0.189	0.179		31	SMARCA4	chr19	+	11058254	11058363	11058257	11058363	11041297	11041560	2.46561e-07	0.784,0.756,0.742	0.732,0.989,0.981	-0.14			31	ACTN4	chr19	+	38727945	38728026	38728315	38728381
32	ITSN1	chr21	+	33802436	33802444	1	0.0,0.0,0.002	0.004,0.0,0.0	-0.001		32	DNMT1	chr19	-	10137075	10137280	10137084	10137280	10136120	10136287	0	0.408,0.114,0.123	0.033,0.003,0.003	0.202		32	REX1BD	chr19	+	18592088	18592336	18592107	18592336	18590853	18590933	9.9597e-05	0.787,0.053,0.025	0.0,0.0,0.0	0.288			32	DNMT1	chr19	-	10166591	10166685	10168329	10168364
33	ITSN1	chr21	+	33823486	33823653	1.86475e-07	1.0,0.875,0.933	1.0,0.996,0.996	-0.061		33	DNMT1	chr19	-	10166591	10166685	10166597	10166685	10163325	10163360	3.20922e-11	0.213,0.166,0.326	0.836,0.598,0.577	-0.435		33	FKBP8	chr19	-	18532663	18532814	18532663	18532795	18533269	18533347	0.542194	0.014,0.105,0.132	0.02,0.102,0.071	0.019			33	DNMT1	chr19	-	10166597	10166685	10168329	10168364
34	ITSN1	chr21	+	33826817	33826863	7.90533e-07	0.348,0.503,0.646	0.693,0.873,0.877	-0.315		34	DHPS	chr19	-	12680149	12680325	12680160	12680325	12679800	12679922	5.59593e-13	0.004,0.258,0.085	0.018,0.003,0.001	0.108		34	FKBP8	chr19	-	18538215	18538436	18538215	18538433	18539370	18539459	1	0.884,0.684,0.679	0.936,0.53,0.531	0.083			34	DNMT1	chr19	-	10168329	10168364	10173089	10173174
35	ITSN1	chr21	+	33828967	33829050	1	0.002,0.028,0.0	0.0,0.012,0.011	0.002		35	DHPS	chr19	-	12680149	12680325	12680195	12680325	12679800	12679922	1	1.0,1.0,0.988	1.0,1.0,1.0	-0.004		35	MYADM	chr19	+	53869689	53869838	53869753	53869838	53867882	53867943	0.0597259	0.989,0.085,0.199	0.841,0.007,0.02	0.135			35	COQ8B	chr19	-	40705324	40705447	40710058	40710136
36	PAXBP1	chr21	-	32743247	32743314	1	1.0,1.0,0.996	0.964,0.998,0.998	0.012		36	DHPS	chr19	-	12680160	12680325	12680195	12680325	12679800	12679922	1	1.0,1.0,0.995	1.0,1.0,1.0	-0.002		36	RPS9	chr19	+	54206552	54207647	54207397	54207647	54206275	54206462	0	0.117,0.069,0.064	0.026,0.031,0.028	0.055			36	RUVBL2	chr19	+	49003278	49003334	49004276	49004418
37	PAXBP1	chr21	-	32750916	32751032	0	0.987,0.862,0.873	0.975,1.0,1.0	-0.084		37	PIH1D1	chr19	-	49449339	49449654	49449474	49449654	49448000	49448062	1.80841e-07	0.004,0.089,0.018	0.0,0.0,0.0	0.037		37	NDUFA3	chr19	+	54106763	54106961	54106810	54106961	54106352	54106446	0	0.564,0.243,0.439	0.977,0.946,0.956	-0.544			37	DMAC2	chr19	-	41436428	41436472	41438217	41438414
38	NA	chr21	+	34125340	34125480	1	1.0,1.0,0.959	1.0,1.0,1.0	-0.014		38	DMAC2	chr19	-	41436391	41436472	41436428	41436472	41433536	41433673	0.00230049	0.961,0.831,1.0	1.0,0.066,0.074	0.551		38	CAPNS1	chr19	+	36145775	36145874	36145805	36145874	36143063	36143128	0.00128862	0.005,0.086,0.077	0.002,0.195,0.215	-0.081			38	PNKP	chr19	-	49862184	49862281	49862370	49862463
39	TMEM50B	chr21	-	33436882	33436992	1.27124e-08	0.538,0.389,0.307	0.94,0.85,0.661	-0.406		39	FUZ	chr19	-	49812446	49812736	49812637	49812736	49811630	49811699	0.00271848	1.0,1.0,1.0	0.518,0.995,1.0	0.162		39	TCF3	chr19	-	1609292	1611369	1609292	1610500	1611703	1611849	7.63428e-05	0.995,0.956,0.938	1.0,1.0,0.993	-0.035			39	TEAD2	chr19	-	49348956	49349059	49351300	49351365
40	TMEM50B	chr21	-	33447017	33447140	1.91641e-07	0.859,0.314,0.249	0.075,0.038,0.037	0.424		40	FUZ	chr19	-	49812614	49812736	49812637	49812736	49811630	49811699	0.000279915	1.0,1.0,1.0	0.594,0.992,1.0	0.138		40	TCF3	chr19	-	1615284	1615520	1615284	1615515	1615685	1615821	1	1.0,1.0,0.991	1.0,1.0,1.0	-0.003			40	GPR108	chr19	-	6735621	6735704	6735907	6735958
41	TMEM50B	chr21	-	33455726	33455784	1	1.0,1.0,0.995	1.0,1.0,1.0	-0.002		41	FUZ	chr19	-	49812446	49812736	49812614	49812736	49812250	49812335	1.95163e-07	0.982,0.0,0.661	1.0,1.0,1.0	-0.452		41	TCF3	chr19	-	1619110	1619474	1619110	1619234	1619779	1619853	1	1.0,1.0,0.996	1.0,1.0,1.0	-0.001			41	TIMM50	chr19	+	39482884	39482916	39485543	39485602
42	CHKB	chr22	-	50579726	50579830	0.308241	1.0,1.0,0.92	1.0,1.0,1.0	-0.027		42	U2AF2	chr19	+	55669082	55669181	55669082	55669169	55669443	55669692	0.00984453	0.098,0.104,0.195	0.214,0.023,0.027	0.044		42	TCF3	chr19	-	1619315	1619474	1619315	1619471	1619779	1619853	0.000178331	0.97,0.989,0.869	0.616,0.902,0.853	0.152			42	CARD8	chr19	-	48240961	48241063	48249522	48249633
43	CHKB	chr22	-	50579973	50580082	1	1.0,1.0,0.996	1.0,1.0,1.0	-0.001		43	FARSA	chr19	-	12928534	12928663	12928572	12928663	12928341	12928457	5.6629e-07	1.0,0.869,0.975	1.0,1.0,1.0	-0.052		43	HIF3A	chr19	+	46329080	46329478	46329206	46329478	46325534	46325639	0	0.012,0.086,0.156	0.347,0.496,0.458	-0.349			43	RPL18A	chr19	+	17861292	17861307	17861424	17861472
44	CECR2	chr22	+	17503081	17503131	1	1.0,1.0,0.936	1.0,1.0,1.0	-0.021		44	GPR108	chr19	-	6732471	6732549	6732475	6732549	6732262	6732380	0	0.003,0.0,0.068	0.238,0.393,0.404	-0.321		44	ILF3	chr19	+	10683124	10683262	10683136	10683262	10682536	10682704	0.170394	0.394,0.321,0.347	0.299,0.533,0.536	-0.102			44	TTYH1	chr19	+	54429306	54429379	54430549	54430605
45	CECR2	chr22	+	17524117	17524271	1	1.0,1.0,0.98	1.0,1.0,1.0	-0.007		45	GPR108	chr19	-	6735539	6735704	6735621	6735704	6734182	6734307	1.79529e-11	0.0,0.267,0.098	0.013,0.004,0.0	0.116		45	ILF3	chr19	+	10684415	10685765	10684858	10685765	10683916	10683970	1	1.0,1.0,1.0	0.968,1.0,1.0	0.011			45	TTYH1	chr19	+	54429881	54429957	54430549	54430605
46	CECR2	chr22	+	17537102	17537232	1	1.0,1.0,0.991	1.0,1.0,1.0	-0.003		46	TIMM50	chr19	+	39482884	39482963	39482884	39482916	39483134	39483156	1	0.34,0.106,0.198	0.516,0.136,0.14	-0.049		46	SLC44A2	chr19	+	10642896	10644557	10643278	10644557	10642366	10642451	0.00150922	0.27,0.771,0.596	0.64,0.926,0.937	-0.289			46	TTYH1	chr19	+	54430549	54430605	54430812	54430905
47	CECR2	chr22	+	17550242	17550409	1	0.0,0.0,0.013	0.0,0.001,0.0	0.004		47	CARD8	chr19	-	48232452	48234543	48234402	48234543	48231659	48231810	0.0056173	0.038,0.023,0.765	0.95,0.486,0.467	-0.359		47	PRKCSH	chr19	+	11447692	11447789	11447722	11447789	11447438	11447618	0.0306457	0.581,0.766,0.789	0.329,0.993,0.976	-0.054			47	KDM4B	chr19	+	5071009	5071059	5077366	5077470
48	TCF20	chr22	-	42168608	42168736	0.121485	0.929,0.742,0.633	0.735,0.526,0.442	0.2		48	SNRPA	chr19	+	40757331	40757504	40757331	40757441	40759430	40759610	1	1.0,0.996,0.997	1.0,0.985,0.977	0.01		48	DNMT1	chr19	-	10139675	10139849	10139675	10139817	10140045	10140328	0.0132976	0.015,0.17,0.088	0.059,0.236,0.233	-0.085			48	CPXM1	chr20	-	2796526	2796650	2797005	2797094
49	ATF4	chr22	+	39521257	39521671	1	1.0,1.0,0.99	1.0,1.0,1.0	-0.003		49	RPL18A	chr19	+	17861292	17861472	17861292	17861307	17862093	17862223	1	1.0,1.0,0.998	1.0,1.0,1.0	-0.001		49	DNMT1	chr19	-	10180349	10180569	10180349	10180529	10180777	10180885	1	1.0,1.0,0.981	1.0,1.0,1.0	-0.006			49	DPM1	chr20	-	50941128	50941209	50942030	50942126
50	ATF4	chr22	+	39521353	39521671	1	1.0,1.0,0.994	1.0,1.0,1.0	-0.002		50	PPP1R37	chr19	+	45140505	45140661	45140505	45140606	45141321	45141386	4.87536e-05	0.92,0.054,0.05	0.0,0.004,0.011	0.336		50	COQ8B	chr19	-	40700309	40700451	40700309	40700447	40702599	40702693	1	1.0,1.0,0.974	1.0,1.0,1.0	-0.009			50	SUGP2	chr19	-	19001612	19001674	19004167	19004646
51	ATF4	chr22	+	39521371	39521671	1	1.0,1.0,0.99	1.0,1.0,1.0	-0.003		51	SAE1	chr19	+	47130888	47131112	47130888	47131028	47143493	47143605	0.00248961	0.0,0.011,0.076	0.003,0.017,0.0	0.022		51	COQ8B	chr19	-	40705095	40705181	40705095	40705174	40705324	40705447	1	1.0,1.0,0.964	1.0,1.0,1.0	-0.012			51	CSNK2A1	chr20	-	492253	492364	495718	495802
52	ATF4	chr22	+	39521374	39521671	1	1.0,1.0,0.99	1.0,1.0,1.0	-0.003		52	BRSK1	chr19	+	55287213	55287303	55287213	55287299	55289479	55289620	0.96847	0.023,0.211,0.058	0.251,0.043,0.026	-0.009		52	DHPS	chr19	-	12676016	12676105	12676016	12676078	12677107	12677211	0.153676	1.0,1.0,0.942	1.0,1.0,1.0	-0.019			52	CSNK2A1	chr20	-	499254	499305	499832	499934
53	ATF4	chr22	+	39521431	39521671	1	1.0,1.0,0.99	1.0,1.0,1.0	-0.003		53	CLASRP	chr19	+	45057749	45057898	45057749	45057882	45059267	45059364	0.000664496	0.585,0.783,0.961	0.773,0.134,0.093	0.443		53	DHPS	chr19	-	12676016	12676142	12676016	12676078	12677107	12677211	1	1.0,1.0,0.974	1.0,1.0,1.0	-0.009			53	CSNK2A1	chr20	-	508450	508660	527932	528049
54	PEX26	chr22	+	18085111	18085258	3.24735e-10	1.0,0.947,0.857	0.987,1.0,1.0	-0.061		54	CLASRP	chr19	+	45068014	45068058	45068014	45068054	45068419	45068480	0.000691084	0.018,0.568,0.636	0.279,1.0,0.987	-0.348		54	DHPS	chr19	-	12676016	12676142	12676016	12676105	12677107	12677211	1	1.0,1.0,0.985	1.0,1.0,1.0	-0.005			54	UBE2C	chr20	+	45814383	45814470	45815540	45815745
55	ACO2	chr22	+	41477912	41478127	1	0.008,0.0,0.0	0.0,0.0,0.0	0.003		55	SMG9	chr19	-	43739672	43740218	43740106	43740218	43738121	43738217	0.805752	0.978,0.003,0.005	0.144,0.022,0.01	0.27		55	DHPS	chr19	-	12676016	12676105	12676016	12676078	12677290	12677396	1	1.0,1.0,0.995	1.0,1.0,1.0	-0.002			55	UBE2C	chr20	+	45815389	45815540	45815540	45815745
56	ACO2	chr22	+	41499725	41499862	1	1.0,1.0,0.998	1.0,1.0,1.0	-0.001		56	TTYH1	chr19	+	54419127	54419306	54419127	54419302	54421276	54421388	7.81007e-09	0.998,0.937,0.991	1.0,1.0,0.999	-0.024		56	DHPS	chr19	-	12676016	12676142	12676016	12676078	12677290	12677396	1	1.0,1.0,0.997	1.0,1.0,1.0	-0.001			56	PIGT	chr20	+	45416516	45416694	45418851	45418979
57	ACO2	chr22	+	41502629	41502771	1	0.0,0.0,0.001	0.0,0.0,0.0	0		57	NDUFA13	chr19	+	19527280	19527372	19527280	19527352	19527700	19527770	0	0.068,0.008,0.011	0.0,0.0,0.0	0.029		57	DHPS	chr19	-	12676016	12676142	12676016	12676105	12677290	12677396	9.11072e-06	1.0,1.0,0.977	0.756,1.0,0.988	0.078			57	PIGT	chr20	+	45418851	45418979	45419142	45419395
58	ACO2	chr22	+	41507445	41507606	1	0.0,0.0,0.0	0.094,0.0,0.0	-0.031		58	BABAM1	chr19	+	17267442	17267527	17267442	17267516	17268793	17269091	3.87861e-07	0.971,0.959,0.942	1.0,1.0,1.0	-0.043		58	DHPS	chr19	-	12679800	12680030	12679800	12679922	12680160	12680325	4.1188e-08	0.0,0.003,0.086	0.006,0.0,0.001	0.027			58	PIGT	chr20	+	45418851	45418979	45419277	45419395
59	ACO2	chr22	+	41520170	41520276	0.000449746	1.0,1.0,1.0	0.612,1.0,0.997	0.13		59	DPM1	chr20	-	50945736	50945923	50945846	50945923	50942030	50942126	9.31063e-08	1.0,1.0,0.821	1.0,0.994,1.0	-0.058		59	SPPL2B	chr19	+	2338751	2338841	2338813	2338841	2337442	2337625	1	1.0,1.0,0.966	1.0,1.0,1.0	-0.011			59	PIGT	chr20	+	45418851	45418979	45419294	45419395
60	EIF3L	chr22	+	37850014	37850063	1	1.0,1.0,0.997	1.0,1.0,1.0	-0.001		60	PIGT	chr20	+	45416516	45418979	45416516	45416654	45419294	45419395	1	1.0,1.0,0.99	1.0,1.0,1.0	-0.003		60	SPPL2B	chr19	+	2339823	2339966	2339826	2339966	2339068	2339208	1	1.0,1.0,0.849	0.933,1.0,1.0	-0.028			60	ITCH	chr20	+	34408650	34408792	34412514	34412639
61	EIF3L	chr22	+	37855564	37855644	8.30337e-07	0.998,0.944,0.975	1.0,0.848,0.862	0.069		61	PIGT	chr20	+	45416516	45418979	45416516	45416694	45419294	45419395	1	1.0,1.0,1.0	0.969,1.0,1.0	0.01		61	RUVBL2	chr19	+	49004206	49004418	49004276	49004418	49003278	49003334	0.000721392	0.01,0.034,0.051	0.0,0.1,0.113	-0.039			61	HM13	chr20	+	31566209	31566295	31568077	31568280
62	EIF3L	chr22	+	37862968	37863038	1	1.0,1.0,0.997	1.0,1.0,1.0	-0.001		62	PIGT	chr20	+	45419503	45419638	45419503	45419590	45420135	45420223	1	0.0,0.0,0.022	0.0,0.0,0.0	0.007		62	HDGFL2	chr19	+	4488675	4488876	4488679	4488876	4475444	4475583	1	1.0,0.968,1.0	1.0,1.0,1.0	-0.011			62	LSM14B	chr20	+	62127584	62127701	62129784	62129952
63	EIF3L	chr22	+	37863271	37863345	1	1.0,1.0,0.997	1.0,1.0,1.0	-0.001		63	PIGT	chr20	+	45420527	45421583	45420527	45420693	45424215	45424381	3.60099e-09	1.0,1.0,1.0	0.993,0.39,0.413	0.401		63	HDGFL2	chr19	+	4496918	4498031	4497957	4498031	4496301	4496405	0	0.015,0.136,0.104	0.012,0.0,0.001	0.081			63	RPS21	chr20	+	62387842	62387914	62388308	62388364
64	EIF3L	chr22	+	37886764	37886845	0	1.0,0.993,0.99	0.97,0.911,0.926	0.059		64	HM13	chr20	+	31538178	31538359	31538178	31538261	31544946	31545035	2.82796e-05	0.002,0.0,0.043	0.0,0.514,0.429	-0.299		64	HDGFL2	chr19	+	4501910	4502207	4501913	4502207	4501190	4501317	0.00772645	0.102,0.775,0.674	0.471,0.981,0.943	-0.281			64	PRPF6	chr20	+	64011284	64011503	64016722	64016845
65	EIF3L	chr22	+	37886949	37887071	1	0.0,0.004,0.003	0.0,0.0,0.0	0.002		65	HM13	chr20	+	31538178	31538554	31538178	31538261	31544946	31545035	2.91235e-05	0.002,0.0,0.043	0.0,0.5,0.429	-0.295		65	RPL18	chr19	-	48616078	48616220	48616078	48616202	48616725	48616824	1	0.055,0.071,0.08	0.075,0.066,0.059	0.002			65	ZMYND8	chr20	-	47212641	47212725	47220257	47220324
66	ADSL	chr22	+	40353072	40353117	1	1.0,1.0,0.988	1.0,1.0,1.0	-0.004		66	FER1L4	chr20	-	35576595	35576696	35576651	35576696	35576380	35576518	0.0598966	0.67,1.0,0.778	0.852,0.94,0.917	-0.087		66	RPL18	chr19	-	48617315	48617423	48617315	48617415	48617790	48617877	1	1.0,0.994,1.0	1.0,1.0,1.0	-0.002			66	ZMYND8	chr20	-	47238757	47239138	47249286	47249439
67	ADSL	chr22	+	40364879	40365056	1.98365e-08	0.973,0.607,0.742	1.0,1.0,0.983	-0.22		67	SS18L1	chr20	+	62158671	62158942	62158671	62158748	62159876	62159961	1	0.0,0.0,0.043	0.0,0.005,0.002	0.012		67	CYTH2	chr19	+	48473721	48474017	48473904	48474017	48473297	48473378	6.34242e-05	0.675,0.227,0.207	0.208,0.038,0.039	0.275			67	GPCPD1	chr20	-	5566732	5566772	5570146	5570239
68	CBY1	chr22	+	38656955	38657143	1.95001e-08	0.0,0.095,0.082	0.07,0.261,0.255	-0.136		68	IDH3B	chr20	-	2658637	2658837	2658758	2658837	2658394	2658522	0.000780225	1.0,1.0,0.867	0.996,1.0,1.0	-0.043		68	RPS15	chr19	+	1439960	1440253	1440018	1440253	1438806	1438892	0.655354	0.022,0.01,0.024	0.002,0.022,0.024	0.003			68	ABHD12	chr20	-	25309445	25309575	25314924	25314970
69	CBY1	chr22	+	38665545	38665685	1.47223e-12	0.108,0.0,0.067	0.0,0.0,0.0	0.058		69	IDH3B	chr20	-	2660029	2660176	2660067	2660176	2659698	2659793	1	1.0,1.0,0.96	1.0,1.0,1.0	-0.013		69	RPS15	chr19	+	1439960	1440253	1440025	1440253	1438806	1438892	0.841501	1.0,1.0,0.983	0.935,1.0,1.0	0.016			69	ATRN	chr20	+	3540221	3540335	3545761	3545890
70	CBY1	chr22	+	38668016	38668132	1	1.0,1.0,0.994	1.0,1.0,1.0	-0.002		70	ZMYND8	chr20	-	47238757	47239138	47238895	47239138	47236325	47236516	6.46657e-05	0.946,0.732,0.642	0.822,0.993,0.964	-0.153		70	RPS15	chr19	+	1439967	1440253	1440018	1440253	1438806	1438892	0.520942	0.022,0.01,0.025	0.002,0.022,0.024	0.003			70	MBD1	chr18	-	50274185	50274353	50274976	50275045
71	CBY1	chr22	+	38671069	38671188	1	1.0,1.0,0.996	0.979,1.0,1.0	0.006		71	ELMO2	chr20	-	46393980	46394089	46394048	46394089	46393528	46393601	0	0.0,0.2,0.171	0.0,0.0,0.0	0.124		71	RPS15	chr19	+	1439967	1440253	1440025	1440253	1438806	1438892	0.836478	1.0,1.0,0.984	0.935,1.0,1.0	0.016			71	ZNF532	chr18	+	58865469	58865579	58918270	58920633
72	MTFP1	chr22	+	30427170	30427403	8.92434e-05	0.959,0.811,0.993	1.0,1.0,1.0	-0.079		72	SEC23B	chr20	+	18507939	18507990	18507939	18507972	18509615	18509943	1	1.0,1.0,0.983	1.0,1.0,1.0	-0.006		72	RPS15	chr19	+	1440018	1440253	1440025	1440253	1438806	1438892	1	1.0,1.0,0.998	0.996,1.0,1.0	0.001			72	ZNF532	chr18	+	58918270	58920633	58934432	58934614
73	NF2	chr22	+	29668332	29668446	1	1.0,0.973,1.0	1.0,1.0,1.0	-0.009		73	SEC23B	chr20	+	18507939	18508297	18507939	18507972	18510821	18511056	0.0767226	0.982,0.404,0.267	0.535,0.238,0.195	0.228		73	PNKP	chr19	-	49865126	49865426	49865126	49865242	49866398	49866445	1	1.0,1.0,0.994	1.0,1.0,1.0	-0.002			73	ZNF532	chr18	+	58934432	58934614	58939444	58939621
74	NF2	chr22	+	29681438	29681601	9.4356e-05	0.97,0.722,0.992	1.0,1.0,1.0	-0.105		74	TMEM230	chr20	-	5109157	5109445	5109331	5109445	5106187	5106310	2.01386e-09	0.056,0.116,0.081	0.109,0.207,0.214	-0.092		74	FUZ	chr19	-	49808413	49808491	49808413	49808488	49808573	49808638	0.567166	0.184,0.143,0.244	0.0,0.702,0.713	-0.281			74	ZNF532	chr18	+	58939444	58939621	58948066	58948229
75	NIPSNAP1	chr22	-	29569192	29569287	0.0377392	1.0,0.957,0.997	1.0,1.0,1.0	-0.015		75	RPL17	chr18	-	49491351	49491445	49491404	49491445	49490792	49490927	1	0.0,0.001,0.007	0.001,0.001,0.0	0.002		75	EPN1	chr19	+	55692950	55693037	55692953	55693037	55692685	55692796	0.159355	0.989,0.556,0.627	0.281,1.0,1.0	-0.036			75	PTPRM	chr18	+	8248149	8248176	8253226	8253414
76	CABIN1	chr22	+	24041138	24041273	1.99191e-13	0.992,0.717,0.652	0.996,1.0,1.0	-0.212		76	RPL17	chr18	-	49491735	49491833	49491745	49491833	49491531	49491584	0.20128	0.988,0.911,0.696	0.988,0.504,0.486	0.206		76	RAD23A	chr19	+	12948496	12948552	12948513	12948552	12948176	12948358	0.00306635	1.0,0.914,0.997	1.0,1.0,1.0	-0.03			76	GSS	chr20	-	34941712	34941829	34942487	34942627
77	CABIN1	chr22	+	24050824	24050974	0.11265	1.0,1.0,0.95	1.0,1.0,1.0	-0.017		77	TCF4	chr18	-	55232508	55232671	55232520	55232671	55228846	55229076	0	0.916,0.702,0.824	1.0,0.993,1.0	-0.184		77	RAD23A	chr19	+	12949274	12949408	12949277	12949408	12949080	12949159	0.304771	0.018,0.162,0.442	0.099,0.564,0.653	-0.231			77	GSS	chr20	-	34942487	34942627	34942930	34943006
78	CABIN1	chr22	+	24091582	24091843	0.00737266	1.0,0.898,1.0	1.0,1.0,1.0	-0.034		78	TCF4	chr18	-	55586920	55587136	55587044	55587136	55585279	55585352	0.00405465	0.02,0.0,0.0	0.875,0.014,0.036	-0.302		78	NOP53	chr19	+	47756998	47757057	47757005	47757057	47756687	47756744	1.22972e-11	1.0,1.0,1.0	0.817,1.0,0.997	0.062			78	ELP2	chr18	+	36138794	36138872	36139418	36139613
79	CABIN1	chr22	+	24176110	24176275	1	1.0,1.0,0.97	1.0,1.0,1.0	-0.01		79	SEC11C	chr18	+	59152535	59152685	59152535	59152612	59155687	59155807	0.0473229	0.976,1.0,0.97	1.0,0.991,0.996	-0.014		79	RTN2	chr19	-	45495094	45495214	45495094	45495139	45496791	45497055	1	0.0,0.042,0.092	0.087,0.008,0.0	0.013			79	ELP2	chr18	+	36160931	36161004	36167100	36167222
80	NA	chr22	-	23973767	23973943	1	0.995,1.0,0.985	1.0,1.0,1.0	-0.007		80	RIOK3	chr18	+	23473428	23473626	23473428	23473483	23474947	23475107	4.42411e-08	1.0,1.0,0.776	1.0,1.0,1.0	-0.075		80	DPY19L3	chr19	+	32467473	32468813	32468730	32468813	32464727	32464784	2.12669e-05	0.003,0.265,0.237	0.116,1.0,0.976	-0.529			80	ZNF521	chr18	-	25195159	25195244	25224344	25227697
81	PPIL2	chr22	+	21669912	21671059	1	1.0,1.0,0.957	1.0,1.0,1.0	-0.014		81	HAUS1	chr18	+	46105193	46105408	46105193	46105368	46118180	46118316	0.00835279	0.071,0.006,0.078	0.0,0.113,0.118	-0.025		81	TTYH1	chr19	+	54422189	54422410	54422198	54422410	54421276	54421388	1	1.0,1.0,0.999	1.0,0.999,1.0	0			81	TPGS2	chr18	-	36800197	36800311	36805373	36805397
82	PPIL2	chr22	+	21675063	21675115	1.97067e-06	0.979,0.796,1.0	1.0,1.0,1.0	-0.075		82	TBCB	chr19	+	36121526	36121718	36121526	36121669	36125450	36125523	1	1.0,1.0,0.965	1.0,1.0,1.0	-0.012		82	TTYH1	chr19	+	54436087	54436171	54436090	54436171	54435541	54435684	0.514039	0.055,0.53,0.384	0.229,0.16,0.151	0.143			82	TPGS2	chr18	-	36800197	36800311	36805373	36805502
83	MPST	chr22	+	37023751	37023927	5.43211e-08	0.0,0.014,0.21	0.0,0.0,0.0	0.075		83	ATP5F1A	chr18	-	46094979	46095131	46095052	46095131	46091681	46091851	0	0.037,0.06,0.044	0.132,0.135,0.114	-0.08		83	TTYH1	chr19	+	54436087	54436171	54436090	54436171	54435827	54435873	0.46904	0.284,0.264,0.24	0.327,0.169,0.194	0.033			83	HAUS1	chr18	+	46122466	46122590	46123298	46123364
84	MPST	chr22	+	37025001	37025127	0.542516	0.024,0.0,0.027	0.0,0.0,0.0	0.017		84	SREBF1	chr17	-	17819537	17819725	17819543	17819725	17819319	17819454	1.18429e-07	0.987,0.797,0.978	1.0,1.0,1.0	-0.079		84	WDR18	chr19	+	991954	992121	991994	992121	991226	991351	0.00544676	1.0,0.965,1.0	0.653,1.0,1.0	0.104			84	RBBP8	chr18	+	23006362	23006432	23016827	23016924
85	NAGA	chr22	-	42067764	42067936	1	1.0,0.98,0.965	1.0,1.0,1.0	-0.018		85	NAA38	chr17	-	7856984	7857198	7857014	7857198	7856684	7856843	0.00143735	0.014,0.211,0.241	0.114,0.02,0.024	0.103		85	YJEFN3	chr19	+	19533103	19535144	19535033	19535144	19532631	19532740	1	1.0,1.0,0.966	1.0,1.0,1.0	-0.011			85	SPIRE1	chr18	-	12496015	12496102	12506476	12506641
86	ARVCF	chr22	-	19973642	19973793	1	1.0,1.0,0.992	1.0,1.0,1.0	-0.003		86	BAIAP2	chr17	+	81053667	81053791	81053667	81053743	81057880	81057967	0.000665551	0.001,0.0,0.067	0.0,0.0,0.0	0.023		86	RFXANK	chr19	+	19196962	19197046	19196965	19197046	19193938	19194133	1	0.113,0.518,0.411	0.855,0.1,0.106	-0.006			86	KCNAB3	chr17	-	7925096	7925183	7925682	7925726
87	ARVCF	chr22	-	19976705	19976723	0.0130169	0.139,0.184,0.346	0.161,0.073,0.082	0.118		87	BAIAP2	chr17	+	81085653	81085725	81085653	81085715	81086442	81086580	1	1.0,1.0,1.0	0.997,1.0,1.0	0.001		87	OCEL1	chr19	+	17226974	17227199	17226993	17227199	17226692	17226869	1	0.005,0.135,0.123	0.337,0.034,0.04	-0.049			87	FLOT2	chr17	-	28884224	28884315	28885856	28885947
88	XRCC6	chr22	+	41628117	41628230	0.0259942	1.0,0.958,0.988	1.0,1.0,1.0	-0.018		88	TAF15	chr17	+	35809483	35809616	35809483	35809576	35817715	35817755	0.0105799	0.007,0.0,0.042	0.002,0.008,0.015	0.008		88	RAB8A	chr19	+	16129553	16129604	16129573	16129604	16128025	16128091	1	1.0,1.0,0.998	1.0,1.0,1.0	-0.001			88	DDX52	chr17	-	37633287	37633418	37639453	37639568
89	HDHD5	chr22	-	17149541	17149745	1	1.0,1.0,1.0	0.966,1.0,1.0	0.011		89	TAF15	chr17	+	35820163	35820248	35820163	35820239	35820331	35820437	0.0654342	0.599,0.887,0.901	0.769,0.964,0.951	-0.099		89	DDX39A	chr19	-	14410988	14411172	14410988	14411136	14411505	14411598	1	1.0,1.0,0.994	1.0,1.0,1.0	-0.002			89	TLK2	chr17	+	62523133	62523177	62536169	62536337
90	HDHD5	chr22	-	17149541	17149745	1	0.98,1.0,0.978	1.0,1.0,1.0	-0.014		90	ACADVL	chr17	+	7223812	7223875	7223812	7223858	7223967	7224069	1	1.0,1.0,0.998	1.0,1.0,1.0	-0.001		90	GPX4	chr19	+	1106180	1106266	1106241	1106266	1105657	1105809	0	0.077,0.054,0.064	0.006,0.002,0.001	0.062			90	TLK2	chr17	+	62552301	62552397	62553662	62553755
91	RANGAP1	chr22	-	41261445	41261580	0.477915	1.0,0.995,0.967	1.0,1.0,1.0	-0.013		91	DLG4	chr17	-	7208074	7208239	7208173	7208239	7204198	7204252	1	0.158,0.207,0.119	0.278,0.115,0.104	-0.004		91	GPX4	chr19	+	1106377	1106459	1106399	1106459	1106241	1106266	3.36742e-12	0.1,0.049,0.056	0.126,0.364,0.368	-0.218			91	TLK2	chr17	+	62553662	62553755	62560015	62560126
92	RANGAP1	chr22	-	41264663	41264843	0.0018448	0.988,0.916,0.985	1.0,1.0,1.0	-0.037		92	TMEM94	chr17	+	75471799	75471955	75471799	75471929	75485427	75485547	3.99074e-15	0.076,0.341,0.227	0.01,0.007,0.007	0.207		92	GPX4	chr19	+	1106539	1106779	1106572	1106779	1106399	1106459	1	1.0,1.0,0.996	1.0,1.0,1.0	-0.001			92	TBCD	chr17	+	82895700	82895967	82900650	82900731
93	BCL2L13	chr22	+	17683213	17683321	0.00644619	1.0,1.0,0.904	1.0,1.0,1.0	-0.032		93	TMEM94	chr17	+	75491690	75491900	75491690	75491852	75492473	75492789	0.388325	0.929,0.332,0.529	0.819,0.801,0.774	-0.201		93	MIR7-3HG	chr19	+	4769259	4769351	4769283	4769351	4769132	4769169	0.00516653	0.382,0.106,0.133	0.0,1.0,0.987	-0.455			93	VPS53	chr17	-	586269	586364	601794	601896
94	BCL2L13	chr22	+	17688985	17689142	0.000592501	1.0,1.0,0.872	1.0,1.0,1.0	-0.043		94	TUBG1	chr17	+	42610422	42610629	42610422	42610590	42612074	42612143	2.20079e-06	0.022,0.004,0.079	0.0,0.006,0.0	0.033		94	SAFB	chr19	+	5661517	5661808	5661520	5661808	5657240	5657347	5.09957e-05	0.002,0.254,0.272	0.035,0.032,0.029	0.144			94	CEP192	chr18	+	13038369	13038579	13040829	13040956
95	BCL2L13	chr22	+	17696140	17696210	0	0.695,0.475,0.66	1.0,1.0,1.0	-0.39		95	STAT3	chr17	-	42322281	42322494	42322284	42322494	42317181	42317224	1.81531e-09	0.73,0.871,0.905	0.926,0.973,0.98	-0.124		95	DOT1L	chr19	+	2191011	2191240	2191083	2191240	2189731	2189795	1	1.0,1.0,1.0	0.995,1.0,1.0	0.002			95	NUP85	chr17	+	75218184	75218306	75225102	75225237
96	BCL2L13	chr22	+	17702242	17702386	8.06096e-11	0.953,0.742,0.918	1.0,1.0,1.0	-0.129		96	STAT3	chr17	-	42323259	42323354	42323286	42323354	42323003	42323143	0.00206134	1.0,0.897,1.0	1.0,1.0,1.0	-0.034		96	POLR2E	chr19	-	1089471	1089573	1089471	1089551	1089883	1089962	4.63633e-11	0.003,0.092,0.056	0.0,0.0,0.0	0.05			96	CELF5	chr19	+	3285941	3286025	3290271	3290374
97	BCL2L13	chr22	+	17702242	17702386	0.0779882	0.995,0.923,0.914	0.263,0.916,0.94	0.238		97	STAT3	chr17	-	42323452	42323625	42323572	42323625	42323259	42323354	1	0.569,0.126,0.116	0.164,0.25,0.22	0.059		97	CIRBP	chr19	+	1270866	1271036	1270927	1271036	1267228	1267292	1	1.0,1.0,0.995	1.0,1.0,1.0	-0.002			97	CELF5	chr19	+	3285941	3286025	3290230	3290374
98	DNAL4	chr22	-	38780925	38781009	1	1.0,1.0,0.989	1.0,1.0,1.0	-0.004		98	EMP3	chr19	+	48327520	48327664	48327520	48327623	48329351	48329492	0.00125541	0.813,0.072,0.006	0.0,0.0,0.0	0.297		98	CIRBP	chr19	+	1270866	1271036	1270927	1271036	1269330	1269410	5.97575e-13	0.308,0.164,0.171	0.039,0.1,0.098	0.135			98	KIAA0100	chr17	-	28633548	28633751	28633894	28634086
99	DNAL4	chr22	-	38782662	38782870	1	1.0,1.0,0.987	1.0,1.0,1.0	-0.004		99	RPL19	chr17	+	39202316	39202445	39202316	39202443	39202993	39203109	1	1.0,1.0,1.0	1.0,1.0,1.0	0		99	CIRBP	chr19	+	1271120	1271246	1271139	1271246	1270927	1271036	9.0758e-09	0.077,0.004,0.013	0.042,0.004,0.004	0.015			99	KIAA0100	chr17	-	28643163	28643311	28643609	28643659
100	DGCR6	chr22	+	18909979	18910098	0.0536393	0.017,0.155,0.11	0.45,0.0,0.0	-0.056		100	JPT1	chr17	-	75147519	75147653	75147555	75147653	75146665	75146684	0	0.223,0.094,0.063	0.01,0.004,0.001	0.122		100	KCNQ2	chr20	-	63414087	63414193	63414087	63414190	63414902	63415090	0.00296909	0.424,0.663,0.516	1.0,0.618,0.673	-0.229			100	MSI2	chr17	+	57529675	57529724	57596867	57596950
101	TUG1	chr22	+	30972047	30972172	1	0.596,0.194,0.107	0.229,0.273,0.268	0.042		101	SLC25A1	chr22	-	19177726	19178041	19177941	19178041	19177119	19177204	0.358192	1.0,1.0,0.951	1.0,1.0,1.0	-0.016		101	KCNQ2	chr20	-	63439597	63439790	63439597	63439708	63442405	63442531	0.0407781	0.041,0.219,0.17	0.255,0.182,0.121	-0.043			101	MSI2	chr17	+	57529675	57529724	57596867	57596950
102	TUG1	chr22	+	30972047	30972172	1	0.333,0.133,0.103	0.971,0.003,0.003	-0.136		102	RSKR	chr17	-	28613077	28613146	28613089	28613146	28612617	28612687	0.00165445	1.0,1.0,1.0	1.0,0.93,0.95	0.04		102	CTSA	chr20	+	45896455	45897040	45896964	45897040	45894993	45895133	7.03683e-06	0.094,0.041,0.098	0.023,0.0,0.0	0.07			102	COX10	chr17	+	14076734	14077056	14102117	14102242
103	SGSM3	chr22	+	40405140	40405284	1	1.0,1.0,0.98	1.0,1.0,1.0	-0.007		103	METTL23	chr17	+	76733292	76733381	76733292	76733377	76733520	76733880	0.000188109	0.015,0.0,0.072	0.0,0.0,0.0	0.029		103	DPM1	chr20	-	50940864	50940955	50940864	50940933	50942030	50942126	4.42324e-05	0.847,0.025,0.1	0.073,0.0,0.0	0.3			103	EIF4A1	chr17	+	7574259	7574308	7574545	7574678
104	SGSM3	chr22	+	40407788	40407843	1	1.0,1.0,0.981	1.0,1.0,1.0	-0.006		104	SRSF1	chr17	-	58006906	58007261	58006943	58007261	58006342	58006527	7.52463e-07	0.0,0.003,0.02	0.06,0.007,0.009	-0.018		104	PIGT	chr20	+	45418771	45418979	45418851	45418979	45416516	45416694	0.00130223	0.008,0.177,0.091	0.059,0.0,0.0	0.072			104	EIF4A1	chr17	+	7574265	7574308	7574545	7574678
105	SMARCB1	chr22	+	23791755	23791867	1	1.0,1.0,0.998	0.973,1.0,1.0	0.008		105	NEURL4	chr17	-	7324798	7324980	7324910	7324980	7324394	7324480	1	1.0,1.0,0.964	1.0,1.0,1.0	-0.012		105	PIGT	chr20	+	45419472	45419590	45419503	45419590	45419294	45419395	2.78889e-05	0.0,0.0,0.021	0.21,0.0,0.0	-0.063			105	EIF4A1	chr17	+	7574545	7574678	7575118	7575258
106	SMARCB1	chr22	+	23791755	23791894	1	1.0,1.0,0.998	0.98,1.0,1.0	0.006		106	TNNI3	chr19	-	55154707	55154830	55154740	55154830	55154029	55154206	1.67362e-07	0.0,0.003,0.16	0.0,0.0,0.0	0.054		106	PIGT	chr20	+	45420311	45420429	45420331	45420429	45420135	45420223	0.0923841	0.092,0.016,0.134	0.0,0.479,0.469	-0.235			106	COPS3	chr17	-	17260300	17260474	17261965	17262106
107	MYH9	chr22	-	36303994	36304155	0.232809	1.0,1.0,0.947	1.0,1.0,1.0	-0.018		107	EFTUD2	chr17	-	44894244	44894525	44894416	44894525	44886584	44886750	0	0.018,0.043,0.073	0.0,0.0,0.001	0.044		107	PIGT	chr20	+	45420507	45420693	45420527	45420693	45420331	45420429	0	0.004,0.062,0.082	0.001,0.0,0.0	0.049			107	PITPNA	chr17	-	1541565	1541640	1543019	1543027
108	SRRD	chr22	+	26490043	26490198	1	1.0,1.0,0.964	1.0,1.0,1.0	-0.012		108	AURKB	chr17	-	8207175	8207367	8207317	8207367	8206749	8206888	0.368967	1.0,1.0,0.965	1.0,1.0,1.0	-0.012		108	PES1	chr22	-	30578836	30578998	30578836	30578995	30579136	30579303	0.255842	0.975,0.989,0.955	0.863,1.0,0.998	0.019			108	PITPNA	chr17	-	1541565	1541640	1548295	1548387
109	PACSIN2	chr22	-	42876887	42877010	0.209538	0.353,0.1,0.17	0.069,0.639,0.694	-0.26		109	CDC37	chr19	-	10393258	10393441	10393279	10393441	10393085	10393157	0.30522	1.0,1.0,0.953	1.0,1.0,1.0	-0.016		109	PES1	chr22	-	30580570	30580701	30580570	30580686	30581011	30581101	1	1.0,0.944,0.996	1.0,1.0,1.0	-0.02			109	MPDU1	chr17	+	7585945	7586078	7586691	7586777
110	PACSIN2	chr22	-	42880616	42880622	0.000623018	0.001,0.106,0.07	0.0,0.925,0.896	-0.548		110	CTNS	chr17	+	3655220	3655352	3655220	3655326	3656486	3656586	1	1.0,1.0,0.946	1.0,1.0,1.0	-0.018		110	HM13	chr20	+	31548964	31549114	31549028	31549114	31544946	31545035	0.010778	0.005,0.039,0.09	0.001,0.206,0.232	-0.102			110	PTGES3L-AARSD1	chr17	-	42951799	42951894	42953723	42953778
111	PACSIN2	chr22	-	42912020	42912157	1	1.0,1.0,0.983	1.0,0.971,1.0	0.004		111	COPS3	chr17	-	17270757	17271008	17270895	17271008	17267884	17267977	7.41189e-06	0.968,1.0,0.833	1.0,0.996,1.0	-0.065		111	BSG	chr19	+	580645	580782	580655	580782	580378	580461	1	1.0,1.0,0.999	1.0,1.0,1.0	0			111	WDR45B	chr17	-	82627203	82627291	82630920	82631022
112	CYB5R3	chr22	-	42628151	42628281	1	0.996,0.999,0.997	1.0,1.0,1.0	-0.003		112	LGALS3BP	chr17	-	78976994	78977214	78977139	78977214	78975964	78976156	0	0.001,0.132,0.065	0.02,0.0,0.0	0.059		112	BSG	chr19	+	582513	582582	582517	582582	582305	582330	1	1.0,1.0,0.997	1.0,1.0,1.0	-0.001			112	STRADA	chr17	-	63714005	63714108	63726637	63726695
113	EP300	chr22	+	41141047	41141222	5.69145e-05	0.989,0.916,0.996	1.0,1.0,1.0	-0.033		113	STRADA	chr17	-	63704340	63704582	63704431	63704582	63704004	63704047	0.00358941	0.999,0.89,0.977	1.0,1.0,1.0	-0.045		113	PRELID3B	chr20	-	59037190	59037299	59037190	59037280	59038465	59038634	1.02761e-06	0.0,0.042,0.055	0.0,0.0,0.0	0.032			113	LARGE1	chr22	-	33316084	33316248	33337645	33337801
114	EP300	chr22	+	41146738	41146816	0.00249009	0.997,1.0,0.92	0.974,1.0,1.0	-0.019		114	STRADA	chr17	-	63741453	63741796	63741740	63741796	63728333	63728413	1.9633e-12	0.0,0.01,0.029	0.004,0.25,0.303	-0.173		114	MYT1	chr20	+	64218829	64219035	64218910	64219035	64217066	64217281	1	0.775,0.387,0.291	0.129,0.748,0.838	-0.087			114	PITPNC1	chr17	+	67553609	67553617	67578183	67578257
115	PITPNB	chr22	-	27854853	27854939	0.0114396	0.784,0.819,0.711	0.393,1.0,0.995	-0.025		115	MAPK12	chr22	-	50256787	50256964	50256934	50256964	50256598	50256646	0.33496	0.319,0.641,0.191	0.125,0.845,0.884	-0.234		115	LSM14B	chr20	+	62126225	62126439	62126303	62126439	62124616	62124780	0.508633	0.054,0.081,0.099	0.181,0.032,0.016	0.002			115	SMARCE1	chr17	-	40642454	40642559	40645575	40645619
116	PITPNB	chr22	-	27897800	27897892	1	1.0,1.0,0.987	1.0,1.0,1.0	-0.004		116	FSD1	chr19	+	4322985	4323237	4322985	4323146	4323347	4323436	1	1.0,1.0,0.964	1.0,1.0,1.0	-0.012		116	IDH3B	chr20	-	2658394	2658837	2658394	2658522	2659524	2659585	1	0.956,1.0,1.0	1.0,0.986,1.0	-0.01			116	SMARCE1	chr17	-	40642454	40642559	40645795	40645847
117	GGA1	chr22	+	37624968	37625076	1	0.987,1.0,1.0	1.0,1.0,1.0	-0.004		117	PSMD11	chr17	+	32473800	32474081	32473800	32473945	32474763	32474824	4.20931e-06	0.019,0.014,0.07	0.023,0.328,0.293	-0.18		117	CDK5RAP1	chr20	-	33366858	33367008	33366858	33367005	33370498	33370629	0.0768314	1.0,0.995,0.967	0.112,0.99,1.0	0.287			117	NA	chr17	-	40645575	40645619	40645795	40645847
118	RBFOX2	chr22	-	35750425	35750457	0.389875	0.002,0.08,0.029	0.2,0.026,0.018	-0.044		118	NFE2L1	chr17	+	48050606	48051628	48050606	48050781	48056385	48056598	1	1.0,0.997,0.995	1.0,1.0,1.0	-0.003		118	NCOA3	chr20	+	47639576	47639822	47639621	47639822	47639007	47639202	1.25249e-05	0.905,1.0,1.0	1.0,1.0,1.0	-0.032			118	FBXL20	chr17	-	39285477	39285573	39297126	39297195
119	RBFOX2	chr22	-	35756104	35756144	3.73482e-07	1.0,1.0,0.907	1.0,1.0,1.0	-0.031		119	SMARCE1	chr17	-	40642117	40642559	40642454	40642559	40637491	40637572	0.191598	0.04,0.064,0.027	0.012,0.073,0.065	-0.006		119	RALGAPB	chr20	+	38565355	38565478	38565358	38565478	38562531	38562697	0.00101058	0.994,0.358,0.336	0.556,0.056,0.038	0.346			119	SUZ12	chr17	+	31940421	31940486	31947616	31947685
120	RBFOX2	chr22	-	35836319	35836439	1	0.002,0.0,0.03	0.0,0.0,0.0	0.011		120	CLTC	chr17	+	59644275	59644495	59644275	59644483	59647397	59647666	1	0.012,0.059,0.143	0.003,0.316,0.211	-0.105		120	ZMYND8	chr20	-	47298728	47298947	47298728	47298872	47310055	47310204	0.00015286	0.977,0.873,0.883	0.952,0.957,0.963	-0.046			120	BBS2	chr16	-	56500853	56501025	56501352	56501497
121	TMEM184B	chr22	-	38222641	38222662	0	0.05,0.203,0.323	0.0,0.0,0.0	0.192		121	CLTC	chr17	+	59663841	59663994	59663841	59663992	59664786	59664909	1	1.0,1.0,1.0	0.987,1.0,1.0	0.004		121	ELMO2	chr20	-	46394404	46394532	46394404	46394503	46398696	46398771	1	0.993,0.461,0.731	0.299,0.945,0.992	-0.017			121	DEF8	chr16	+	89949416	89949513	89954242	89954376
122	PPP6R2	chr22	+	50418866	50418979	1	1.0,1.0,0.966	1.0,1.0,1.0	-0.011		122	DNAJC7	chr17	-	41982245	41982401	41982254	41982401	41981854	41982007	3.21858e-13	0.083,0.141,0.084	0.006,0.045,0.063	0.065		122	SNHG17	chr20	-	38421005	38422368	38421005	38421098	38426418	38426503	1	0.991,0.148,0.185	0.944,0.371,0.407	-0.133			122	FBRS	chr16	+	30661179	30661215	30661303	30661333
123	PPP6R2	chr22	+	50436987	50437068	1	0.208,0.687,0.883	0.025,0.905,0.913	-0.022		123	DNAJC7	chr17	-	41982249	41982401	41982254	41982401	41981854	41982007	4.31443e-13	0.089,0.148,0.089	0.006,0.049,0.068	0.068		123	DTNA	chr18	+	34851785	34851928	34851830	34851928	34848295	34848383	1	0.02,0.009,0.046	0.315,0.0,0.0	-0.08			123	NDE1	chr16	+	15687374	15687511	15691143	15691323
124	RNF185	chr22	+	31195468	31195581	0.0967818	0.994,0.902,1.0	0.481,1.0,0.981	0.145		124	KAT2A	chr17	-	42114891	42115035	42114953	42115035	42114489	42114604	0.108307	1.0,1.0,0.957	1.0,0.981,0.988	-0.004		124	DTNA	chr18	+	34851830	34851928	34851833	34851928	34848295	34848383	1	1.0,1.0,0.968	1.0,1.0,1.0	-0.011			124	NDE1	chr16	+	15691143	15691323	15694164	15694256
125	FAM118A	chr22	+	45335349	45335382	0.0146977	1.0,1.0,1.0	0.064,1.0,1.0	0.312		125	KAT2A	chr17	-	42119053	42119436	42119244	42119436	42118296	42118403	7.93524e-05	0.908,0.98,0.716	0.931,1.0,1.0	-0.109		125	DTNA	chr18	+	34887765	34891276	34890299	34891276	34884727	34884776	0.0106204	1.0,1.0,0.866	0.477,0.92,0.892	0.192			125	TGFB1I1	chr16	+	31473834	31473977	31474151	31474239
126	ATXN10	chr22	+	45806958	45807022	1	1.0,1.0,0.994	1.0,1.0,1.0	-0.002		126	BECN1	chr17	-	42824132	42824282	42824154	42824282	42823747	42823879	0.000266955	0.977,0.844,0.536	0.843,0.044,0.041	0.476		126	RNMT	chr18	+	13759941	13764556	13762038	13764556	13754113	13754147	0.184707	0.022,0.694,0.672	0.668,0.532,0.494	-0.102			126	RALY	chr20	+	34073562	34073635	34073818	34073866
127	NUP50	chr22	+	45166308	45166430	1	0.153,0.105,0.082	0.985,0.006,0.012	-0.221		127	FKBP10	chr17	+	41819529	41820049	41819529	41819675	41820268	41820461	1.28701e-05	0.35,0.678,0.439	0.363,0.087,0.088	0.31		127	TCF4	chr18	-	55279550	55279674	55279550	55279656	55350358	55350408	0.000245732	0.891,0.453,0.178	0.818,0.959,0.981	-0.412			127	NAA60	chr16	+	3479470	3479600	3482501	3482598
128	NUP50	chr22	+	45178237	45178900	1	1.0,1.0,0.952	1.0,1.0,1.0	-0.016		128	CHD9	chr16	+	53307680	53307953	53307680	53307905	53308685	53308854	0.00773134	0.978,1.0,0.618	0.551,0.798,0.823	0.141		128	HDHD2	chr18	-	47134495	47134704	47134495	47134677	47136338	47136449	0.000482688	1.0,1.0,0.896	1.0,1.0,1.0	-0.035			128	RPAIN	chr17	+	5425970	5426082	5426235	5426299
129	NUP50	chr22	+	45178237	45178900	2.84472e-10	0.963,0.76,1.0	1.0,1.0,1.0	-0.092		129	ATXN2L	chr16	+	28835932	28836176	28835932	28836122	28836325	28836490	0.011347	1.0,0.899,0.741	0.953,0.168,0.179	0.447		129	ELP2	chr18	+	36167100	36167222	36167152	36167222	36164474	36164667	0.00010205	1.0,0.897,1.0	1.0,1.0,1.0	-0.034			129	RPAIN	chr17	+	5425970	5426299	5428070	5428211
130	SMDT1	chr22	+	42081924	42082065	1	1.0,1.0,0.979	1.0,1.0,1.0	-0.007		130	ATXN2L	chr16	+	28835932	28836485	28835932	28836122	28836727	28837237	0.116205	0.105,0.873,0.55	0.52,0.897,0.884	-0.258		130	ENOSF1	chr18	-	690548	691276	690548	690631	693881	693908	0.101958	1.0,1.0,0.745	1.0,1.0,1.0	-0.085			130	RPAIN	chr17	+	5426235	5426299	5428070	5428211
131	SMDT1	chr22	+	42081924	42082065	0.152395	1.0,1.0,0.959	1.0,1.0,1.0	-0.014		131	CBFB	chr16	+	67082212	67082339	67082212	67082308	67098709	67101058	0.0031169	0.96,1.0,0.667	0.994,0.02,0.039	0.525		131	PTPN2	chr18	-	12817155	12817365	12817155	12817265	12821335	12821425	1	1.0,1.0,0.989	1.0,1.0,1.0	-0.004			131	RPAIN	chr17	+	5426235	5426299	5428070	5428211
132	TXN2	chr22	-	36468601	36468717	1	0.0,0.0,0.003	0.0,0.0,0.0	0.001		132	BBS2	chr16	-	56500853	56502456	56501352	56502456	56498436	56499907	1	1.0,1.0,0.99	1.0,1.0,1.0	-0.003		132	TPGS2	chr18	-	36786572	36787079	36786572	36786982	36798448	36798609	1	1.0,1.0,0.902	1.0,0.915,0.949	0.013			132	EML2	chr19	-	45617629	45617697	45619059	45619191
133	TXN2	chr22	-	36476732	36476856	1	1.0,0.989,1.0	1.0,1.0,1.0	-0.004		133	BBS2	chr16	-	56501944	56502456	56502316	56502456	56501352	56501497	3.5021e-09	0.438,0.192,0.174	0.312,0.001,0.004	0.162		133	ATP5F1A	chr18	-	46095052	46095147	46095052	46095131	46098171	46098296	0.00229324	0.02,0.119,0.087	0.042,0.265,0.232	-0.104			133	USB1	chr16	+	58014272	58014326	58017333	58017439
134	GTSE1	chr22	+	46313889	46314013	1	1.0,1.0,1.0	0.949,1.0,1.0	0.017		134	BBS2	chr16	-	56511132	56511284	56511158	56511284	56510858	56510921	1.81966e-07	0.731,0.081,0.084	0.0,0.0,0.004	0.297		134	THOC1	chr18	-	247848	247957	247848	247908	252538	252612	1	1.0,0.994,1.0	0.947,1.0,1.0	0.016			134	FANCA	chr16	-	89752137	89752222	89758576	89758705
135	PHF21B	chr22	-	44889759	44889782	1.63244e-13	0.806,0.993,0.888	0.964,1.0,1.0	-0.092		135	MRPL28	chr16	-	370484	370509	370498	370509	369930	370225	1	0.0,0.003,0.0	0.0,0.054,0.026	-0.026		135	DUS1L	chr17	-	82058340	82058416	82058340	82058408	82058780	82058818	1.36047e-06	1.0,0.714,0.76	1.0,0.966,0.96	-0.151			135	CIAPIN1	chr16	-	57431150	57431266	57432486	57432560
136	PHF21B	chr22	-	44933472	44933518	0.166639	0.564,0.068,0.06	0.015,0.878,0.908	-0.37		136	GOT2	chr16	-	58722118	58722278	58722149	58722278	58719195	58719255	1	0.014,0.149,0.069	0.137,0.064,0.047	-0.005		136	TRIM37	chr17	-	59001597	59001741	59001597	59001714	59012327	59012446	0	0.01,0.151,0.078	0.0,0.005,0.0	0.078			136	CDH13	chr16	+	83032009	83032218	83125384	83125501
137	SFI1	chr22	+	31550253	31550348	1	1.0,1.0,0.979	1.0,1.0,1.0	-0.007		137	UBE2I	chr16	+	1315653	1315730	1315653	1315726	1320173	1320283	0.256523	0.303,0.146,0.137	0.091,0.161,0.179	0.052		137	BAIAP2	chr17	+	81085582	81085725	81085653	81085725	81084831	81084893	1.0671e-08	0.01,0.011,0.027	0.022,0.984,1.0	-0.653			137	ISYNA1	chr19	-	18436683	18436877	18437598	18437760
138	SFI1	chr22	+	31556941	31557059	0.0354603	1.0,1.0,0.883	1.0,1.0,1.0	-0.039		138	CACNA1H	chr16	+	1211945	1212171	1211945	1212138	1213779	1213931	0.00288975	1.0,1.0,0.527	0.977,0.02,0.035	0.498		138	ACADVL	chr17	+	7220463	7220676	7220603	7220676	7220121	7220197	0.893798	1.0,1.0,0.959	0.994,1.0,1.0	-0.012			138	NUTF2	chr16	+	67847277	67847456	67865101	67865229
139	SFI1	chr22	+	31556941	31557059	1	1.0,1.0,0.986	1.0,1.0,1.0	-0.005		139	KIAA0895L	chr16	-	67181557	67181697	67181605	67181697	67180040	67180666	0.0014639	0.047,0.812,0.688	0.341,1.0,0.995	-0.263		139	ACADVL	chr17	+	7221518	7221682	7221537	7221682	7220923	7221058	0.00804943	0.003,0.057,0.159	0.002,0.464,0.507	-0.251			139	NA	chr20	-	35632794	35632923	35655201	35655344
140	SFI1	chr22	+	31556941	31557059	0.000290152	1.0,1.0,0.854	1.0,1.0,1.0	-0.049		140	CHMP1A	chr16	-	89647034	89647331	89647202	89647331	89646526	89646714	0	0.342,0.125,0.087	0.007,0.0,0.001	0.182		140	ACADVL	chr17	+	7224479	7224552	7224483	7224552	7224320	7224393	6.07671e-09	0.596,0.965,0.932	0.965,1.0,1.0	-0.157			140	NUBP1	chr16	+	10752609	10752678	10755720	10755753
141	SFI1	chr22	+	31561289	31561392	1	1.0,1.0,0.987	1.0,1.0,1.0	-0.004		141	CDK10	chr16	+	89694930	89695070	89694930	89695052	89695292	89695345	0.0173765	0.945,0.99,0.953	1.0,0.995,1.0	-0.036		141	DLG4	chr17	-	7204007	7204067	7204007	7204058	7204198	7204252	0.00246074	0.978,0.677,0.651	0.77,0.378,0.37	0.263			141	NUBP1	chr16	+	10761756	10761859	10767948	10768032
142	SFI1	chr22	+	31580271	31580364	1	1.0,0.899,0.681	0.034,0.933,1.0	0.204		142	SPG7	chr16	+	89528631	89529579	89528631	89529524	89530682	89530808	0.00171868	1.0,1.0,1.0	0.559,0.994,1.0	0.149		142	RNASEK-C17orf49	chr17	+	7017256	7017520	7017260	7017520	7016909	7017014	0.0734144	0.724,0.255,0.274	0.128,0.253,0.265	0.202			142	METTL26	chr16	-	634888	634956	635280	635340
143	SFI1	chr22	+	31603743	31603819	1	1.0,1.0,0.963	1.0,1.0,1.0	-0.012		143	SPG7	chr16	+	89552978	89553163	89552978	89553135	89553793	89553960	0.000401133	0.031,0.201,0.038	0.08,0.0,0.0	0.063		143	ATXN7L3	chr17	-	44195096	44195158	44195096	44195140	44195418	44195487	1	0.279,0.207,0.314	0.319,0.24,0.23	0.004			143	GCSH	chr16	-	81084462	81084534	81087600	81087664
144	FBXO7	chr22	+	32491085	32491181	0.0230134	1.0,1.0,0.978	0.915,1.0,1.0	0.021		144	SPG7	chr16	+	89554485	89556085	89554485	89554563	89556886	89557173	0	0.305,0.098,0.182	0.747,0.738,0.768	-0.556		144	ATXN7L3	chr17	-	44196033	44196100	44196033	44196079	44196395	44196418	0.337941	0.018,0.293,0.201	0.188,0.123,0.25	-0.016			144	APBA2	chr15	+	28921639	28921749	28995752	28995806
145	FBXO7	chr22	+	32495492	32495530	1	1.0,1.0,1.0	0.997,1.0,1.0	0.001		145	MAPK8IP3	chr16	+	1761223	1761305	1761223	1761278	1762350	1762481	0.0443403	0.989,0.885,0.821	0.62,1.0,0.997	0.026		145	SYNRG	chr17	-	37541971	37542565	37541971	37542430	37553114	37554059	0.0139245	1.0,1.0,0.92	1.0,1.0,1.0	-0.027			145	APBA2	chr15	+	28995752	28995806	29053844	29054835
146	TNRC6B	chr22	+	40251178	40251200	1	1.0,0.99,1.0	1.0,1.0,1.0	-0.003		146	TMEM231	chr16	-	75545825	75545954	75545863	75545954	75545351	75545495	0.164373	1.0,1.0,0.943	1.0,1.0,1.0	-0.019		146	SLC25A39	chr17	-	44320621	44320749	44320621	44320731	44321057	44321231	1	0.137,0.049,0.232	0.077,0.178,0.163	0			146	NA	chr15	+	41332155	41333050	41342385	41342454
147	ASCC2	chr22	-	29825621	29825780	0.0032844	1.0,1.0,0.966	0.471,1.0,1.0	0.165		147	KIF22	chr16	+	29803997	29804107	29803997	29804065	29804813	29805026	0.401038	0.001,0.175,0.157	0.098,0.028,0.045	0.054		147	SLC25A39	chr17	-	44322418	44322552	44322418	44322528	44322807	44322852	0	0.212,0.265,0.249	0.028,0.004,0.002	0.231			147	NA	chr15	+	41375711	41375828	41377195	41377304
148	PI4KA	chr22	-	20810966	20811032	1	1.0,1.0,0.99	1.0,1.0,1.0	-0.003		148	PPP4C	chr16	+	30082745	30082963	30082745	30082847	30083393	30083567	4.71273e-14	0.0,0.075,0.146	0.028,0.002,0.0	0.064		148	SAMD14	chr17	-	50116002	50116228	50116002	50116090	50117406	50117695	0.43815	0.057,0.048,0.168	0.004,0.459,0.421	-0.204			148	CHP1	chr15	+	41262755	41262883	41270556	41270618
149	ADA2	chr22	-	17189941	17190032	1	1.0,1.0,0.986	1.0,1.0,1.0	-0.005		149	RPAIN	chr17	+	5425970	5426299	5425970	5426082	5428070	5428211	1	1.0,1.0,0.947	1.0,1.0,1.0	-0.018		149	TMEM94	chr17	+	75494626	75494808	75494709	75494808	75493698	75493916	0.54757	1.0,1.0,0.948	0.974,1.0,1.0	-0.009			149	KIF23	chr15	+	69440767	69441079	69444789	69445041
150	ZNF320	chr19	-	52888126	52888253	1	1.0,1.0,0.982	1.0,1.0,1.0	-0.006		150	STRN4	chr19	-	46721985	46722340	46722241	46722340	46720535	46720771	0.838756	1.0,1.0,0.949	1.0,1.0,1.0	-0.017		150	AMZ2	chr17	+	68248639	68248705	68248643	68248705	68248057	68248086	4.34623e-06	0.028,0.881,0.955	1.0,0.973,1.0	-0.37			150	DET1	chr15	-	88527598	88527786	88530622	88531473
151	ZNF320	chr19	-	52888126	52888253	0.733675	1.0,1.0,0.912	1.0,1.0,1.0	-0.029		151	BCR	chr22	+	23311696	23311918	23311696	23311836	23312886	23313021	0.369773	0.288,0.111,0.076	0.449,0.109,0.12	-0.068		151	AMZ2	chr17	+	68250187	68250470	68250359	68250470	68248639	68248705	1	1.0,0.999,1.0	1.0,1.0,1.0	0			151	DMXL2	chr15	-	51463378	51463496	51465565	51465651
152	GATAD2A	chr19	+	19465339	19465614	1	1.0,1.0,0.988	1.0,1.0,1.0	-0.004		152	ISYNA1	chr19	-	18435247	18435483	18435265	18435483	18434820	18435117	0.00128191	0.206,0.094,0.109	0.144,0.216,0.202	-0.051		152	ARHGAP33	chr19	+	35786412	35787072	35786895	35787072	35785408	35785483	1	1.0,1.0,0.975	1.0,1.0,1.0	-0.008			152	NA	chr15	-	64365973	64366075	64376742	64376905
153	GATAD2A	chr19	+	19465344	19465614	1	1.0,1.0,0.988	1.0,1.0,1.0	-0.004		153	NOB1	chr16	-	69748917	69749118	69748950	69749118	69748231	69748329	1.51697e-05	1.0,1.0,0.839	1.0,1.0,1.0	-0.054		153	MCRIP1	chr17	-	81824286	81824405	81824286	81824390	81833237	81833302	1	1.0,1.0,0.997	1.0,1.0,0.995	0.001			153	RPS19	chr19	+	41869030	41869214	41869698	41869753
154	GATAD2A	chr19	+	19492305	19492438	1	1.0,1.0,0.998	1.0,1.0,1.0	-0.001		154	RPS15A	chr16	-	18790243	18790334	18790309	18790334	18788980	18789118	2.20079e-06	0.093,0.174,0.177	0.155,0.045,0.063	0.06		154	STAT3	chr17	-	42316788	42316889	42316788	42316851	42317181	42317224	2.47574e-10	1.0,0.813,0.926	1.0,1.0,1.0	-0.087			154	USP14	chr18	+	166786	166819	178932	179037
155	GATAD2A	chr19	+	19492580	19492712	1	1.0,1.0,0.968	1.0,1.0,1.0	-0.011		155	NDUFB10	chr16	+	1961152	1961291	1961152	1961258	1961496	1961636	1	1.0,1.0,0.999	1.0,1.0,1.0	0		155	STAT3	chr17	-	42316788	42316901	42316788	42316851	42317181	42317224	0.00336652	1.0,0.958,0.983	1.0,1.0,1.0	-0.02			155	SHF	chr15	-	45171882	45172002	45173575	45173716
156	GATAD2A	chr19	+	19494293	19494383	1	0.998,1.0,0.97	0.997,1.0,1.0	-0.01		156	TSC2	chr16	+	2060669	2062008	2060669	2060813	2062496	2062600	1.13402e-07	1.0,1.0,1.0	1.0,0.297,0.297	0.469		156	STAT3	chr17	-	42316788	42316901	42316788	42316889	42317181	42317224	1	1.0,0.996,0.999	1.0,1.0,1.0	-0.002			156	TCF12	chr15	+	57063749	57063823	57072652	57072714
157	GATAD2A	chr19	+	19501968	19502043	0.921669	1.0,1.0,0.801	0.985,0.963,0.931	-0.026		157	TSC2	chr16	+	2081594	2082500	2081594	2081798	2083694	2083816	0.096624	0.787,0.24,0.102	0.007,0.216,0.151	0.252		157	STAT3	chr17	-	42324710	42324846	42324710	42324825	42324962	42325061	1	1.0,1.0,0.997	1.0,1.0,1.0	-0.001			157	TPM1	chr15	+	63043705	63043831	63044026	63044152
158	TNPO2	chr19	-	12705491	12705599	1	1.0,1.0,0.998	1.0,1.0,1.0	-0.001		158	TSC2	chr16	+	2081594	2082504	2081594	2081798	2083694	2083816	0.0153109	0.792,0.333,0.145	0.007,0.216,0.151	0.299		158	STAT3	chr17	-	42329746	42329791	42329746	42329776	42331471	42331531	0	0.042,0.162,0.121	0.04,0.004,0.0	0.094			158	TPM1	chr15	+	63061197	63061273	63061712	63061788
159	TNPO2	chr19	-	12706009	12706109	1	0.0,0.0,0.016	0.0,0.0,0.0	0.005		159	RSL24D1	chr15	-	55192402	55192833	55192719	55192833	55190974	55191047	2.64909e-13	0.001,0.026,0.028	0.001,0.177,0.156	-0.093		159	STAT3	chr17	-	42348388	42348539	42348388	42348517	42388278	42388442	1.49017e-08	0.617,0.991,0.79	0.985,1.0,1.0	-0.196			159	POLDIP3	chr22	-	42599697	42599793	42601969	42602056
160	MYO9B	chr19	+	17180926	17181040	1.78127e-10	1.0,0.881,0.86	1.0,1.0,1.0	-0.086		160	RSL24D1	chr15	-	55192710	55192833	55192719	55192833	55190974	55191047	5.7588e-07	0.001,0.043,0.044	0.002,0.266,0.238	-0.139		160	ARRB2	chr17	+	4720549	4720640	4720585	4720640	4720392	4720472	1	0.056,0.073,0.09	0.018,0.093,0.099	0.003			160	POLDIP3	chr22	-	42599697	42599793	42601969	42602107
161	MYO9B	chr19	+	17183828	17183868	1.14197e-05	1.0,1.0,0.844	1.0,1.0,1.0	-0.052		161	LRRC49	chr15	+	70893583	70893655	70893583	70893640	70895848	70895936	1	0.0,0.0,0.025	0.0,0.0,0.0	0.008		161	RPL19	chr17	+	39202316	39202439	39202321	39202439	39201221	39201319	1	1.0,1.0,1.0	1.0,1.0,1.0	0			161	FCHO1	chr19	+	17764374	17764449	17770424	17770577
162	SMARCA4	chr19	+	10980776	10980852	0.312999	0.0,0.022,0.034	0.0,0.0,0.0	0.019		162	UBR1	chr15	-	43025373	43025429	43025380	43025429	43024828	43024983	0.00168452	0.029,0.0,0.237	0.092,0.404,0.373	-0.201		162	DCAKD	chr17	-	45034773	45035002	45034773	45034999	45051552	45051661	1	0.018,0.192,0.156	0.433,0.0,0.0	-0.022			162	SIN3A	chr15	-	75414204	75414311	75422646	75422823
163	SMARCA4	chr19	+	10980776	10980852	8.37423e-06	0.0,0.389,0.106	0.041,0.0,0.0	0.151		163	RPS19	chr19	+	41860254	41860445	41860254	41860289	41860774	41860845	1	0.003,0.0,0.001	0.0,0.0,0.0	0.001		163	CELF5	chr19	+	3290230	3290374	3290271	3290374	3284901	3284964	1	1.0,0.985,0.985	1.0,1.0,1.0	-0.01			163	CRTC3	chr15	+	90614452	90614488	90617882	90617968
164	SMARCA4	chr19	+	10983479	10983711	1.00258e-05	0.003,0.191,0.0	0.0,0.004,0.0	0.063		164	SHF	chr15	-	45172146	45172318	45172148	45172318	45171882	45172002	0.0381445	0.25,0.699,0.635	0.788,0.0,0.027	0.256		164	CELF5	chr19	+	3290230	3290374	3290271	3290374	3285941	3286025	0.732398	0.923,0.865,0.643	0.987,0.452,0.382	0.203			164	CHD2	chr15	+	92929029	92929091	92937517	92937625
165	SMARCA4	chr19	+	10983479	10983711	1	0.0,0.0,0.048	0.0,0.0,0.0	0.016		165	EMC4	chr15	+	34225535	34225658	34225535	34225650	34227692	34227846	0.023546	0.0,0.0,0.121	0.207,0.003,0.003	-0.031		165	CELF5	chr19	+	3295043	3297076	3296757	3297076	3293318	3293486	1.68535e-10	0.968,0.704,0.846	1.0,0.988,0.987	-0.152			165	SEC11A	chr15	-	84680712	84680832	84687624	84687774
166	SMARCA4	chr19	+	10986904	10987003	1	0.998,0.946,1.0	1.0,1.0,1.0	-0.019		166	TLE3	chr15	-	70057458	70057658	70057473	70057658	70056297	70056374	0.0275609	0.078,0.471,0.553	0.0,0.25,0.238	0.205		166	DPH1	chr17	+	2042604	2043898	2042975	2043898	2041767	2041875	1	1.0,1.0,0.992	1.0,1.0,1.0	-0.003			166	SEC11A	chr15	-	84680712	84680832	84691534	84691644
167	SMARCA4	chr19	+	11033766	11033865	9.74298e-14	0.208,0.133,0.128	0.09,0.064,0.051	0.088		167	TLE3	chr15	-	70058158	70058291	70058185	70058291	70057458	70057658	0.484019	1.0,1.0,0.951	0.931,1.0,1.0	0.007		167	NME1	chr17	+	51161097	51161272	51161159	51161272	51159979	51160081	0.0246004	0.015,0.013,0.017	0.0,0.0,0.0	0.015			167	ETFA	chr15	-	76274411	76274494	76283756	76283825
168	SMARCA4	chr19	+	11033771	11033865	0	0.123,0.098,0.088	0.014,0.004,0.006	0.095		168	TLE3	chr15	-	70074502	70074607	70074532	70074607	70066013	70066218	0.00828568	0.0,0.0,0.067	0.004,0.003,0.0	0.02		168	MSI2	chr17	+	57257465	57257547	57257469	57257547	57257097	57257138	0.0347773	0.968,0.983,0.97	1.0,1.0,0.998	-0.026			168	MAP2K5	chr15	+	67563282	67563350	67580753	67580823
169	SMARCA4	chr19	+	11039457	11039553	0.115368	0.0,0.0,0.069	0.0,0.0,0.0	0.023		169	TPM1	chr15	+	63043705	63044152	63043705	63043831	63056984	63057118	1	1.0,1.0,0.985	1.0,1.0,1.0	-0.005		169	MSI2	chr17	+	57674917	57675126	57674971	57675126	57652098	57652161	0.0029827	0.833,0.563,0.622	0.966,0.769,0.758	-0.158			169	UBL7	chr15	-	74451435	74451520	74452295	74452378
170	SMARCA4	chr19	+	11039457	11039553	7.54523e-11	0.0,0.053,0.034	0.004,0.007,0.014	0.021		170	YBEY	chr21	+	46286869	46287123	46286869	46286988	46291333	46291462	0.000442191	1.0,1.0,1.0	0.826,0.991,1.0	0.061		170	AURKB	chr17	-	8206749	8206934	8206749	8206888	8207175	8207370	1	0.974,0.219,0.102	0.177,0.478,0.45	0.063			170	UBL7	chr15	-	74452295	74452378	74456551	74456671
171	SMARCA4	chr19	+	11058787	11058889	0.508869	1.0,0.981,0.982	1.0,1.0,1.0	-0.012		171	LRRC28	chr15	+	99255897	99256125	99255897	99255973	99276575	99276616	1.16882e-06	1.0,0.883,0.832	1.0,1.0,1.0	-0.095		171	AURKB	chr17	-	8206749	8206934	8206749	8206888	8207317	8207367	0.0303859	1.0,1.0,0.835	1.0,1.0,1.0	-0.055			171	UBL7	chr15	-	74452295	74452378	74456551	74456671
172	LMTK3	chr19	-	48509134	48509248	0.176331	0.345,0.784,0.753	0.666,0.92,1.0	-0.235		172	LRRC28	chr15	+	99255897	99256125	99255897	99255973	99287256	99287294	9.26969e-05	1.0,1.0,0.733	1.0,1.0,1.0	-0.089		172	AURKB	chr17	-	8207175	8207370	8207175	8207367	8207570	8207625	0.000334979	0.0,0.0,0.054	0.0,0.0,0.0	0.018			172	SNURF	chr15	+	24967931	24968082	24976304	24976416
173	DPF1	chr19	-	38216352	38216403	0.272279	1.0,1.0,0.907	1.0,0.98,1.0	-0.024		173	XBP1	chr22	-	28799041	28799153	28799056	28799153	28797076	28797205	4.4006e-14	0.044,0.418,0.163	0.071,0.001,0.001	0.184		173	AURKB	chr17	-	8207737	8207901	8207737	8207840	8210529	8210581	0.00314822	0.983,0.97,0.59	1.0,0.044,0.053	0.482			173	SLC22A17	chr14	-	23347513	23347731	23347890	23347996
174	MIDN	chr19	+	1253953	1254082	0.0639215	0.009,0.182,0.203	0.485,0.0,0.011	-0.034		174	UNC45A	chr15	+	90935284	90935375	90935284	90935330	90935543	90935705	4.93569e-12	0.56,0.326,0.472	0.348,0.0,0.002	0.336		174	RPS11	chr19	+	49497172	49497325	49497193	49497325	49496433	49496471	1.07019e-06	0.207,0.159,0.168	0.149,0.109,0.111	0.055			174	GEMIN2	chr14	+	39124991	39125036	39128279	39128348
175	ZNF700	chr19	+	11947513	11947574	1	1.0,1.0,0.932	1.0,1.0,1.0	-0.023		175	MAN2A2	chr15	+	90905578	90905723	90905578	90905689	90905844	90906016	1	1.0,1.0,0.973	1.0,1.0,1.0	-0.009		175	EIF4A1	chr17	+	7574521	7574678	7574545	7574678	7574259	7574308	0.00505075	0.174,0.038,0.019	0.017,0.044,0.04	0.043			175	SRP54	chr14	+	34999557	34999644	35000935	35001020
176	FKBP8	chr19	-	18533269	18533347	1	1.0,1.0,1.0	1.0,1.0,1.0	0		176	MIR9-3HG	chr15	+	89388503	89388746	89388503	89388581	89389344	89389482	7.10924e-10	0.011,0.136,0.11	0.859,0.413,0.36	-0.458		176	EIF4A1	chr17	+	7574521	7574678	7574547	7574678	7574259	7574308	0.0625375	1.0,1.0,0.865	1.0,1.0,1.0	-0.045			176	SRP54	chr14	+	34999557	34999649	35000935	35001020
177	FKBP8	chr19	-	18537600	18537773	1	1.0,1.0,1.0	1.0,0.999,1.0	0		177	CRABP1	chr15	+	78341042	78341336	78341042	78341221	78343498	78343612	0.583418	0.076,0.027,0.032	0.01,0.077,0.076	-0.009		177	EIF4A1	chr17	+	7574545	7574678	7574547	7574678	7574259	7574308	1	1.0,1.0,0.996	1.0,1.0,1.0	-0.001			177	PACS2	chr14	+	105389960	105390003	105391206	105391249
178	FKBP8	chr19	-	18538215	18538436	1	1.0,1.0,0.99	1.0,1.0,1.0	-0.003		178	FAM219B	chr15	-	74906277	74906365	74906323	74906365	74905153	74905231	1	1.0,0.993,0.992	1.0,1.0,1.0	-0.005		178	EIF4A1	chr17	+	7577343	7577487	7577433	7577487	7577055	7577165	1	1.0,0.999,0.999	1.0,1.0,1.0	-0.001			178	NEDD8-MDP1	chr14	-	24215736	24215797	24217185	24217223
179	FKBP8	chr19	-	18539370	18539459	1	1.0,0.995,1.0	1.0,1.0,1.0	-0.002		179	MPI	chr15	+	74890041	74890201	74890041	74890089	74890526	74890654	0.0492781	0.004,0.0,0.017	0.004,0.042,0.217	-0.081		179	EIF4A1	chr17	+	7578119	7578244	7578164	7578244	7577826	7577916	0.161012	0.017,0.093,0.083	0.151,0.056,0.068	-0.027			179	CNDP2	chr18	+	74505848	74506011	74510812	74511013
180	MYADM	chr19	+	53869689	53869838	1	1.0,1.0,0.98	1.0,1.0,1.0	-0.007		180	SLTM	chr15	-	58893820	58893987	58893901	58893987	58893278	58893364	1	1.0,1.0,0.995	1.0,1.0,1.0	-0.002		180	EIF4A1	chr17	+	7578119	7578244	7578226	7578244	7577826	7577916	1	1.0,1.0,0.997	0.993,1.0,1.0	0.001			180	ZC3H14	chr14	+	88568038	88568153	88571083	88571124
181	MYADM	chr19	+	53869753	53869838	1	1.0,1.0,0.982	1.0,1.0,1.0	-0.006		181	MPHOSPH6	chr16	-	82164081	82164194	82164114	82164194	82151423	82151514	4.17705e-06	0.715,0.996,1.0	1.0,1.0,1.0	-0.096		181	EIF4A1	chr17	+	7578164	7578244	7578226	7578244	7577826	7577916	1	1.0,1.0,0.998	0.995,1.0,1.0	0.001			181	SNW1	chr14	-	77720710	77720828	77723180	77723277
182	LZTR1	chr22	+	20985840	20985897	0.0202093	1.0,0.075,1.0	1.0,1.0,1.0	-0.308		182	AQR	chr15	-	34906518	34906712	34906544	34906712	34904335	34904505	0.00383173	0.044,0.17,0.361	0.051,0.958,0.96	-0.465		182	THRA	chr17	+	40093019	40093867	40093136	40093867	40089205	40089333	0.0028048	0.902,0.996,1.0	0.883,0.975,0.928	0.037			182	ARPP19	chr15	-	52564189	52564246	52568847	52568900
183	LZTR1	chr22	+	20987503	20987583	0.00106257	1.0,0.635,1.0	1.0,1.0,1.0	-0.122		183	SLC22A17	chr14	-	23347459	23347731	23347513	23347731	23347100	23347212	0.00716991	0.934,0.211,0.277	0.194,0.076,0.082	0.357		183	CDC37	chr19	-	10395434	10395696	10395434	10395543	10395927	10396203	3.79536e-05	0.023,0.037,0.062	0.042,0.003,0.007	0.023			183	PRMT5	chr14	-	22927525	22927614	22928125	22928211
184	LZTR1	chr22	+	20987503	20987583	0.0729082	1.0,1.0,0.9	0.869,1.0,1.0	0.01		184	NDRG2	chr14	-	21023975	21024096	21024029	21024096	21023240	21023321	6.4072e-08	1.0,0.505,0.339	1.0,1.0,0.994	-0.383		184	COPS3	chr17	-	17267884	17268045	17267884	17267977	17270757	17270807	8.09706e-06	0.0,0.0,0.107	0.009,0.002,0.003	0.031			184	RBM23	chr14	-	22908332	22908380	22909482	22909595
185	LZTR1	chr22	+	20988788	20988872	3.80435e-05	1.0,0.836,0.995	1.0,1.0,1.0	-0.056		185	NDRG2	chr14	-	21023985	21024096	21024029	21024096	21023240	21023321	5.08319e-08	1.0,0.518,0.348	1.0,1.0,0.994	-0.376		185	ULK2	chr17	-	19785936	19786086	19785936	19786005	19795621	19795725	1	1.0,1.0,0.974	1.0,1.0,1.0	-0.009			185	IFI27L1	chr14	+	94100738	94100771	94101813	94101975
186	PSMD8	chr19	+	38376159	38376454	1	1.0,1.0,0.999	1.0,1.0,1.0	0		186	PPP4R3A	chr14	-	91475810	91475966	91475849	91475966	91473238	91473370	0.0193514	0.034,0.805,0.451	0.293,0.926,0.958	-0.296		186	WDR45B	chr17	-	82619042	82619128	82619042	82619094	82621608	82621799	0.000105151	0.96,0.95,0.951	0.994,0.775,0.731	0.12			186	MTA1	chr14	+	105445417	105445511	105449358	105449409
187	SNRPD2	chr19	-	45688386	45688466	1	1.0,1.0,0.997	0.989,1.0,1.0	0.003		187	PPP2R3C	chr14	-	35108094	35108236	35108138	35108236	35107303	35107374	1	0.008,0.0,0.011	0.0,0.002,0.0	0.006		187	CNTROB	chr17	+	7936237	7936482	7936365	7936482	7934988	7935145	0.0194289	0.993,0.514,0.43	0.52,0.333,0.319	0.255			187	ARMH4	chr14	-	58012118	58012150	58096723	58096981
188	SNRPD2	chr19	-	45688386	45688566	1	1.0,1.0,0.999	0.993,1.0,1.0	0.002		188	PPP2R3C	chr14	-	35109818	35109931	35109847	35109931	35108138	35108236	1	1.0,0.937,1.0	1.0,1.0,1.0	-0.021		188	STRADA	chr17	-	63704483	63704908	63704483	63704582	63706634	63706739	0.748668	0.013,0.117,0.124	0.032,0.278,0.25	-0.102			188	PIGQ	chr16	+	580182	580263	580857	580972
189	SNRPD2	chr19	-	45689232	45689347	1	0.0,0.004,0.002	0.0,0.0,0.0	0.002		189	FCF1	chr14	+	74713169	74713259	74713169	74713200	74713484	74713552	0.992162	0.017,0.897,0.224	0.125,0.655,0.602	-0.081		189	FSD1	chr19	+	4318345	4318505	4318383	4318505	4317181	4317280	8.31342e-09	0.978,1.0,0.871	1.0,1.0,0.998	-0.05			189	SLC39A9	chr14	+	69442068	69442266	69453240	69453309
190	SNRPD2	chr19	-	45690571	45690667	1	0.0,0.009,0.001	0.0,0.0,0.0	0.003		190	FCF1	chr14	+	74713484	74713620	74713484	74713552	74714871	74714943	1	0.928,0.063,0.129	0.022,0.897,0.851	-0.217		190	MANBAL	chr20	+	37301170	37301413	37301207	37301413	37298762	37298879	1	0.69,0.226,0.211	0.092,0.721,0.743	-0.143			190	DNAL1	chr14	+	73658846	73658956	73671541	73671597
191	LSM14A	chr19	+	34208928	34209051	1	1.0,1.0,0.997	1.0,1.0,1.0	-0.001		191	HNRNPC	chr14	-	21230957	21231072	21230996	21231072	21230318	21230366	5.34315e-05	0.107,0.086,0.102	0.164,0.129,0.122	-0.04		191	NFE2L1	chr17	+	48056385	48056598	48056418	48056598	48050606	48051628	0.000496283	0.989,0.991,0.962	0.993,1.0,1.0	-0.017			191	CMIP	chr16	+	81696559	81696667	81699684	81699801
192	LSM14A	chr19	+	34215123	34215300	1	1.0,1.0,0.986	1.0,1.0,1.0	-0.005		192	PARP2	chr14	+	20344931	20345126	20344931	20345087	20345393	20345464	0.00964677	0.0,0.048,0.031	0.0,0.0,0.0	0.026		192	ASPSCR1	chr17	+	82012155	82012283	82012230	82012283	82011542	82011605	5.53682e-10	0.0,0.064,0.055	0.0,0.0,0.0	0.04			192	MYCBP2	chr13	-	77103208	77103310	77118339	77118495
193	LSM14A	chr19	+	34219390	34219573	1	1.0,1.0,0.977	1.0,1.0,1.0	-0.008		193	NA	chr14	-	67690077	67690267	67690211	67690267	67685014	67685204	0.121577	0.043,0.104,0.067	0.305,0.003,0.0	-0.031		193	NAT9	chr17	-	74771959	74772039	74771959	74771977	74772217	74772277	0.0233988	0.977,0.905,0.979	1.0,1.0,0.986	-0.042			193	MYCBP2	chr13	-	77103208	77103310	77118339	77118519
194	LSM14A	chr19	+	34226407	34226464	1.56741e-06	0.016,0.137,0.123	0.123,0.436,0.458	-0.247		194	PACS2	chr14	+	105368458	105368539	105368458	105368515	105369840	105369900	4.90076e-05	0.684,0.994,0.987	0.936,0.712,0.731	0.095		194	NAT9	chr17	-	74771959	74772054	74771959	74771977	74772217	74772277	0.0115809	0.977,0.912,0.982	1.0,1.0,0.995	-0.041			194	ATXN3	chr14	-	92088729	92088817	92093251	92093318
195	RPS9	chr19	+	54206275	54206462	1	0.993,0.987,0.993	1.0,1.0,1.0	-0.009		195	PACS2	chr14	+	105381913	105382058	105381913	105382046	105382476	105382581	0.811995	0.168,0.071,0.218	0.634,0.006,0.032	-0.072		195	DDX42	chr17	+	63805043	63805175	63805070	63805175	63800467	63800617	0.922748	0.013,0.083,0.185	0.005,0.447,0.407	-0.193			195	ATXN3	chr14	-	92088729	92088817	92096092	92096137
196	RPS9	chr19	+	54206275	54206724	2.05052e-06	0.984,0.969,0.984	1.0,1.0,1.0	-0.021		196	ARID4A	chr14	+	58366023	58366230	58366023	58366068	58366882	58367029	1	1.0,1.0,0.97	1.0,1.0,1.0	-0.01		196	SMARCE1	chr17	-	40631591	40631711	40631591	40631693	40632194	40632367	0	0.165,0.108,0.099	0.102,0.01,0.011	0.083			196	ATXN3	chr14	-	92093251	92093318	92093745	92093831
197	RPS9	chr19	+	54206552	54206724	0.0114066	0.001,0.023,0.036	0.044,0.001,0.001	0.005		197	NFATC4	chr14	+	24376293	24376878	24376293	24376554	24377637	24377705	1	1.0,1.0,0.993	0.989,1.0,1.0	0.001		197	BRCA1	chr17	-	43076487	43076614	43076487	43076611	43082403	43082575	0	0.732,0.94,0.669	0.027,0.075,0.077	0.721			197	ATXN3	chr14	-	92093745	92093831	92096092	92096137
198	NDUFA3	chr19	+	54105596	54105703	5.50265e-06	0.018,0.033,0.014	0.0,0.0,0.0	0.022		198	CHD3	chr17	+	7909142	7909384	7909142	7909338	7910427	7910591	0.855651	0.946,0.436,0.143	0.346,0.935,0.789	-0.182		198	DNAJC7	chr17	-	41982254	41982601	41982254	41982401	41983562	41983636	0.000350279	0.241,0.109,0.129	0.189,0.305,0.323	-0.113			198	NAA16	chr13	+	41336649	41336756	41355143	41355216
199	NDUFA3	chr19	+	54105933	54106011	2.49432e-06	0.858,1.0,0.998	0.96,0.999,0.999	-0.034		199	CFL2	chr14	-	34713253	34713561	34713396	34713561	34713059	34713136	0.00493384	1.0,0.939,0.997	1.0,1.0,1.0	-0.021		199	AKAP10	chr17	-	19962839	19963022	19962839	19962991	19968413	19968461	0.296438	1.0,1.0,1.0	1.0,0.925,0.958	0.039			199	POGLUT2	chr13	-	102787833	102787923	102789011	102789221
200	NDUFA3	chr19	+	54106352	54106446	0	0.254,0.158,0.075	0.02,0.008,0.007	0.151		200	CFL2	chr14	-	34713253	34713561	34713507	34713561	34713059	34713136	1	1.0,0.988,1.0	1.0,1.0,1.0	-0.004		200	RHBDL3	chr17	+	32294293	32294442	32294344	32294442	32288791	32289016	0.727544	0.953,1.0,0.845	1.0,0.692,0.455	0.217			200	RNASEH2B	chr13	+	50929474	50929582	50930682	50930759
201	NDUFA3	chr19	+	54106810	54106978	1	1.0,1.0,0.986	1.0,1.0,1.0	-0.005		201	CFL2	chr14	-	34713396	34713561	34713507	34713561	34713059	34713136	1	1.0,0.975,1.0	1.0,1.0,1.0	-0.008		201	CENPV	chr17	-	16348615	16349333	16348615	16348685	16349930	16350029	0.701139	0.023,0.289,0.13	0.443,0.109,0.11	-0.073			201	RASA3	chr13	-	114040999	114041094	114052051	114052155
202	CAPNS1	chr19	+	36143063	36143128	1	1.0,1.0,0.999	1.0,1.0,1.0	0		202	KLC1	chr14	+	103679383	103679545	103679383	103679518	103684985	103685036	0.199017	0.805,0.602,0.61	0.902,0.138,0.119	0.286		202	RTEL1	chr20	+	63662395	63662627	63662545	63662627	63661849	63661943	2.45803e-13	0.017,0.004,0.038	0.013,0.25,0.272	-0.159			202	WBP4	chr13	+	41071526	41071573	41072781	41072857
203	KHSRP	chr19	-	6420072	6420144	1	0.998,0.981,0.999	1.0,1.0,1.0	-0.007		203	KLC1	chr14	+	103679383	103679545	103679383	103679518	103687080	103687211	3.13433e-13	0.852,0.863,0.976	1.0,1.0,0.989	-0.099		203	RTEL1	chr20	+	63662473	63662627	63662545	63662627	63661849	63661943	2.45803e-13	0.017,0.004,0.038	0.013,0.25,0.272	-0.159			203	DIAPH3	chr13	-	60093627	60093732	60112009	60112186
204	SLC25A23	chr19	-	6452311	6452479	6.82944e-07	1.0,0.915,0.915	1.0,1.0,1.0	-0.057		204	KLC1	chr14	+	103679383	103679545	103679383	103679518	103700654	103700727	1	0.85,0.588,0.749	0.7,0.798,0.783	-0.031		204	PPP1R9B	chr17	-	50140092	50140359	50140092	50140228	50141268	50141373	0	0.302,0.124,0.211	0.039,0.014,0.015	0.19			204	SCFD1	chr14	+	30633946	30634037	30638124	30638247
205	SLC25A23	chr19	-	6452311	6452479	1	1.0,1.0,1.0	0.944,1.0,1.0	0.019		205	ARHGEF40	chr14	+	21087000	21087463	21087000	21087105	21087967	21088098	0.746871	0.987,0.02,0.559	0.46,0.872,0.798	-0.188		205	ATXN2L	chr16	+	28830961	28831072	28830984	28831072	28830614	28830790	0.223103	1.0,1.0,0.96	1.0,1.0,1.0	-0.013			205	SCFD1	chr14	+	30633946	30634037	30638183	30638247
206	SLC25A23	chr19	-	6453980	6454088	1	1.0,1.0,0.975	1.0,1.0,1.0	-0.008		206	APEX1	chr14	+	20455225	20455389	20455225	20455328	20455577	20455703	2.56927e-09	0.993,0.992,0.858	0.995,1.0,1.0	-0.051		206	ATXN2L	chr16	+	28832186	28832399	28832204	28832399	28830961	28831072	1	0.0,0.072,0.107	0.482,0.032,0.03	-0.122			206	SCFD1	chr14	+	30633946	30634037	30639776	30639864
207	MLLT1	chr19	-	6226976	6227102	0.00108809	0.9,0.407,0.736	0.826,0.978,1.0	-0.254		207	APEX1	chr14	+	20455225	20455394	20455225	20455328	20455577	20455703	1.51602e-10	0.997,0.994,0.909	0.998,1.0,1.0	-0.033		207	ATXN2L	chr16	+	28835545	28835758	28835548	28835758	28835277	28835399	0	0.0,0.064,0.058	0.0,0.0,0.0	0.041			207	SCFD1	chr14	+	30638124	30638247	30639776	30639864
208	MLLT1	chr19	-	6262227	6262310	1	1.0,0.974,1.0	1.0,1.0,1.0	-0.009		208	APEX1	chr14	+	20455225	20455394	20455225	20455389	20455577	20455703	0.674639	1.0,1.0,0.963	0.936,1.0,1.0	0.009		208	ATXN2L	chr16	+	28835548	28835758	28835554	28835758	28835277	28835399	0.313862	1.0,1.0,0.967	1.0,1.0,1.0	-0.011			208	SCFD1	chr14	+	30707816	30707914	30707989	30708065
209	MLLT1	chr19	-	6270578	6270759	1	1.0,1.0,0.988	1.0,1.0,1.0	-0.004		209	APEX1	chr14	+	20455577	20455773	20455577	20455703	20455913	20456101	3.30227e-13	0.085,0.014,0.035	0.04,0.0,0.001	0.031		209	ATXN2L	chr16	+	28836727	28837237	28836750	28837237	28835932	28836122	0.00702521	1.0,0.995,0.944	1.0,0.904,0.902	0.044			209	TM9SF2	chr13	+	99536607	99536737	99539445	99539557
210	RFX2	chr19	-	6012985	6013105	1	1.0,1.0,0.983	1.0,1.0,1.0	-0.006		210	OSGEP	chr14	-	20448901	20449013	20448963	20449013	20448732	20448811	7.79474e-06	0.4,0.18,0.224	0.353,0.926,0.942	-0.472		210	ATXN2L	chr16	+	28836727	28837237	28836750	28837237	28836325	28836490	1	1.0,1.0,0.997	1.0,1.0,1.0	-0.001			210	WASF3	chr13	+	26676548	26676724	26680034	26680201
211	PIP5K1C	chr19	-	3633436	3633520	1	0.617,0.863,0.921	0.143,0.976,0.982	0.1		211	DLST	chr14	+	74891055	74891193	74891055	74891167	74892833	74892986	0.000155368	0.006,0.053,0.047	0.005,0.919,0.936	-0.585		211	BBS2	chr16	-	56498436	56498693	56498436	56498568	56499777	56499907	3.39841e-10	0.032,0.017,0.019	0.016,0.35,0.324	-0.207			211	PAN3	chr13	+	28281314	28281379	28287983	28288122
212	PIP5K1C	chr19	-	3642906	3642939	0.28519	1.0,1.0,0.92	1.0,1.0,1.0	-0.027		212	SLIRP	chr14	+	77710837	77710896	77710837	77710880	77715771	77715879	1	1.0,1.0,0.998	1.0,1.0,1.0	-0.001		212	BBS2	chr16	-	56498436	56498696	56498436	56498568	56499777	56499907	1.43948e-07	0.032,0.017,0.019	0.001,0.35,0.324	-0.202			212	PREX1	chr20	-	48726289	48726391	48734545	48734650
213	MVB12A	chr19	+	17424620	17424677	1	1.0,1.0,0.976	1.0,1.0,1.0	-0.008		213	EIF3G	chr19	-	10116799	10116989	10116823	10116989	10115966	10116074	1	1.0,1.0,0.995	1.0,1.0,1.0	-0.002		213	BBS2	chr16	-	56501352	56502076	56501352	56501497	56502316	56502456	0.0341456	0.441,0.015,0.086	0.152,0.021,0.01	0.12			213	PCBP2	chr12	+	53455884	53456001	53459271	53459403
214	BRD4	chr19	-	15268153	15268240	4.71636e-05	0.025,0.127,0.068	0.123,0.0,0.0	0.032		214	EIF3G	chr19	-	10118861	10118956	10118867	10118956	10118667	10118727	2.75025e-13	0.003,0.064,0.069	0.009,0.006,0.008	0.038		214	BBS2	chr16	-	56509956	56510088	56509956	56510034	56510858	56510921	1.4479e-09	0.178,0.031,0.028	0.0,0.002,0.0	0.078			214	DNM1L	chr12	+	32737864	32737942	32738263	32738296
215	BRD4	chr19	-	15268153	15268281	0.000131322	0.008,0.116,0.078	0.123,0.0,0.0	0.026		215	EIF3G	chr19	-	10119066	10119171	10119087	10119171	10118867	10118956	2.73363e-07	0.001,0.007,0.022	0.069,0.002,0.003	-0.015		215	PLPPR2	chr19	+	11359531	11359720	11359606	11359720	11357659	11357739	1	1.0,1.0,0.975	1.0,1.0,1.0	-0.008			215	PLEKHA5	chr12	+	19345841	19345888	19348398	19348519
216	TCF3	chr19	-	1612206	1612430	1	0.714,0.248,0.243	0.176,0.631,0.644	-0.082		216	PRMT5	chr14	-	22920839	22921056	22920987	22921056	22920528	22920731	1	1.0,1.0,0.981	1.0,1.0,1.0	-0.006		216	USP7	chr16	-	8904434	8904565	8904434	8904524	8905186	8905331	1	1.0,1.0,0.976	1.0,1.0,1.0	-0.008			216	MYL6	chr12	+	56159497	56159622	56159622	56159730
217	TCF3	chr19	-	1612206	1612433	1	0.714,0.244,0.242	0.176,0.632,0.645	-0.084		217	CINP	chr14	-	102355767	102355897	102355771	102355897	102349918	102350048	1	1.0,1.0,0.965	1.0,1.0,1.0	-0.012		217	UBE2I	chr16	+	1319701	1320283	1320173	1320283	1315653	1315726	0	0.005,0.003,0.024	0.004,0.115,0.116	-0.068			217	MYL6	chr12	+	56159586	56159622	56159622	56159730
218	TCF3	chr19	-	1615284	1615485	0.000618225	0.0,0.009,0.034	0.0,0.256,0.176	-0.13		218	LGMN	chr14	-	92712722	92712871	92712804	92712871	92711836	92711955	0	0.001,0.02,0.022	0.021,0.219,0.24	-0.146		218	CACNA1H	chr16	+	1211945	1212138	1212007	1212138	1211715	1211805	5.77143e-05	0.995,1.0,0.997	1.0,0.636,0.739	0.206			218	RAB5B	chr12	+	55989946	55990098	55990681	55990804
219	TCF3	chr19	-	1615284	1615520	0.947215	0.229,0.421,0.531	0.071,0.429,0.588	0.031		219	DCAF11	chr14	+	24115381	24115749	24115381	24115726	24116916	24117044	4.1683e-05	0.831,0.801,0.61	0.96,0.837,0.845	-0.133		219	CACNA1H	chr16	+	1218969	1219130	1219002	1219130	1218209	1218651	0.576161	0.792,0.347,0.468	0.019,0.681,0.693	0.071			219	CNOT2	chr12	+	70330286	70330469	70332766	70332846
220	TCF3	chr19	-	1619315	1619471	1	1.0,1.0,0.996	1.0,1.0,1.0	-0.001		220	IFI27L1	chr14	+	94101813	94102059	94101813	94101975	94102476	94102709	6.21606e-05	0.01,0.224,0.211	0.131,0.003,0.015	0.099		220	KIAA0895L	chr16	-	67178009	67178107	67178009	67178097	67178198	67178504	1	1.0,1.0,0.968	1.0,1.0,1.0	-0.011			220	PPHLN1	chr12	+	42355160	42355222	42374862	42375074
221	TCF3	chr19	-	1619315	1619474	1	1.0,1.0,0.998	1.0,1.0,1.0	-0.001		221	SRSF5	chr14	+	69767092	69767380	69767092	69767255	69768137	69768282	0.00810319	0.482,0.234,0.314	0.219,0.216,0.196	0.133		221	COG4	chr16	-	70496265	70496431	70496265	70496379	70497220	70497387	1.09869e-06	0.989,0.888,0.985	1.0,1.0,1.0	-0.046			221	NCAPD2	chr12	+	6509716	6509792	6510074	6510133
222	HIF3A	chr19	+	46305244	46305390	0.0447975	1.0,0.942,0.727	1.0,0.118,0.16	0.464		222	THOC5	chr22	-	29528273	29528466	29528425	29528466	29528077	29528177	0.00977557	0.001,0.006,0.102	0.023,0.005,0.0	0.027		222	TCF25	chr16	+	89895037	89895137	89895082	89895137	89893727	89893858	5.70238e-09	0.479,0.862,0.975	1.0,1.0,1.0	-0.228			222	NCAPD2	chr12	+	6520985	6521110	6521797	6522037
223	HIF3A	chr19	+	46329206	46329478	1	1.0,1.0,0.958	1.0,1.0,1.0	-0.014		223	TTLL1	chr22	-	43069603	43069844	43069635	43069844	43068409	43068590	0.000221425	0.043,0.067,0.008	0.005,0.0,0.0	0.038		223	CHMP1A	chr16	-	89646526	89646733	89646526	89646714	89647202	89647331	0.0201817	0.027,0.13,0.069	0.221,0.009,0.025	-0.01			223	NA	chr12	+	53295838	53295941	53296243	53296275
224	HIF3A	chr19	+	46334904	46334986	3.49478e-06	0.816,1.0,0.972	1.0,1.0,0.997	-0.07		224	IRF3	chr19	-	49665483	49665857	49665630	49665857	49664673	49664846	0	0.412,0.405,0.596	1.0,1.0,1.0	-0.529		224	CHMP1A	chr16	-	89647202	89648478	89647202	89647331	89649350	89649497	0.000858639	0.009,0.024,0.09	0.004,0.038,0.03	0.017			224	PFDN5	chr12	+	53295838	53295941	53296453	53296551
225	LENG8	chr19	+	54453545	54453656	0.00221451	0.372,0.951,0.955	0.943,0.997,0.995	-0.219		225	GOSR1	chr17	+	30481142	30481263	30481142	30481257	30484213	30484301	3.33189e-05	0.247,0.536,0.203	0.311,0.007,0.01	0.219		225	CHMP1A	chr16	-	89647202	89648997	89647202	89647331	89649350	89649497	2.55799e-05	0.009,0.024,0.127	0.004,0.038,0.03	0.029			225	NA	chr12	+	53296243	53296275	53296453	53296551
226	ZNF146	chr19	+	36218121	36218195	0.296991	0.952,0.726,0.851	0.236,1.0,1.0	0.098		226	RPL21	chr13	+	27255241	27255354	27255241	27255349	27256183	27256334	1	1.0,1.0,0.999	1.0,1.0,1.0	0		226	CHMP1A	chr16	-	89649350	89649520	89649350	89649497	89651568	89651646	0.00353334	0.327,0.215,0.088	0.031,0.221,0.136	0.081			226	PFDN5	chr12	+	53295838	53296275	53296429	53296551
227	ZNF146	chr19	+	36218121	36218195	0.256309	0.238,0.683,0.677	0.956,0.517,0.545	-0.14		227	RNF126	chr19	-	651610	651855	651691	651855	650233	650296	0.000339364	0.988,0.823,0.847	1.0,0.019,0.015	0.541		227	CHMP1A	chr16	-	89649350	89649552	89649350	89649497	89651568	89651646	0.000357068	0.263,0.168,0.066	0.023,0.172,0.103	0.066			227	PFDN5	chr12	+	53296218	53296275	53296429	53296467
228	ZNF146	chr19	+	36228747	36228819	1	1.0,0.993,1.0	1.0,1.0,1.0	-0.002		228	CPNE1	chr20	-	35626562	35626803	35626566	35626803	35626043	35626381	0	0.133,0.02,0.043	0.0,0.0,0.0	0.065		228	CDK10	chr16	+	89695594	89696354	89695728	89696354	89695292	89695345	1	1.0,1.0,0.984	1.0,1.0,1.0	-0.005			228	PFDN5	chr12	+	53296218	53296275	53296429	53296551
229	PRMT1	chr19	+	49679871	49679925	0	0.042,0.038,0.058	0.083,0.172,0.158	-0.092		229	CPNE1	chr20	-	35632162	35632385	35632310	35632385	35631944	35632025	2.22596e-10	1.0,0.892,0.936	1.0,0.996,1.0	-0.056		229	SPG7	chr16	+	89523482	89524247	89524005	89524247	89512947	89513037	7.26088e-08	0.144,0.075,0.1	0.269,0.901,0.933	-0.595			229	PFDN5	chr12	+	53296243	53296275	53296429	53296467
230	PRMT1	chr19	+	49680486	49680588	0	0.731,0.965,0.961	1.0,1.0,1.0	-0.114		230	CPNE1	chr20	-	35664358	35664900	35664759	35664900	35658929	35659014	2.10324e-06	0.0,0.046,0.068	0.0,0.0,0.0	0.038		230	SPG7	chr16	+	89528631	89529579	89529476	89529579	89526328	89526468	0	0.065,0.157,0.111	0.0,0.002,0.0	0.11			230	PFDN5	chr12	+	53296243	53296275	53296429	53296551
231	SEMA6B	chr19	-	4554155	4554263	1.79923e-10	0.003,0.205,0.053	0.072,0.0,0.0	0.063		231	DBNDD2	chr20	+	45408800	45409036	45408800	45408938	45409931	45410610	0.412044	0.0,0.029,0.195	0.388,0.005,0.0	-0.056		231	SPG7	chr16	+	89552851	89553135	89552978	89553135	89550493	89550609	0.00612511	0.003,0.022,0.042	0.001,0.393,0.231	-0.186			231	ATP6V0A1	chr17	+	42468009	42468107	42470089	42470218
232	ILF3	chr19	+	10666491	10666649	1.54903e-07	0.0,0.02,0.028	0.027,0.042,0.045	-0.022		232	ATF7	chr12	-	53543296	53543448	53543329	53543448	53537414	53537552	8.33636e-09	0.289,0.095,0.125	0.235,0.001,0.001	0.091		232	SPG7	chr16	+	89553738	89553960	89553793	89553960	89552978	89553135	0.000460221	0.024,0.0,0.053	0.0,0.0,0.0	0.026			232	ATP6V0A1	chr17	+	42507519	42507627	42513860	42513978
233	ILF3	chr19	+	10678612	10678704	0.439306	0.997,0.959,0.987	0.971,1.0,1.0	-0.009		233	ARL6IP4	chr12	+	122981128	122981299	122981128	122981266	122981570	122981879	2.40928e-05	1.0,1.0,0.862	1.0,1.0,0.994	-0.044		233	SPG7	chr16	+	89554469	89554563	89554485	89554563	89553793	89553960	1.67671e-05	0.0,0.066,0.095	0.0,0.0,0.0	0.054			233	RFX4	chr12	+	106654227	106654351	106681992	106682054
234	ILF3	chr19	+	10680345	10680443	0.000568518	1.0,0.999,0.94	0.981,1.0,1.0	-0.014		234	ARL6IP4	chr12	+	122981128	122981299	122981128	122981266	122981594	122981879	0.00160491	0.697,0.6,0.59	0.365,0.528,0.52	0.158		234	PLA2G15	chr16	+	68255765	68255990	68255890	68255990	68255281	68255380	0.070332	1.0,0.982,0.891	1.0,1.0,1.0	-0.042			234	KIF21A	chr12	-	39315931	39315970	39318072	39318201
235	ILF3	chr19	+	10684415	10684476	9.11447e-09	0.101,0.358,0.249	0.105,0.033,0.049	0.174		235	SGTA	chr19	-	2757564	2757782	2757692	2757782	2757336	2757457	1	0.001,0.031,0.068	0.194,0.0,0.002	-0.032		235	KIF22	chr16	+	29804575	29805026	29804813	29805026	29803997	29804065	3.65333e-15	0.219,0.309,0.128	0.575,0.495,0.498	-0.304			235	GTF2H3	chr12	+	123659429	123659475	123659515	123659584
236	ILF3	chr19	+	10687345	10687708	1	1.0,1.0,0.996	1.0,1.0,1.0	-0.001		236	SMARCC2	chr12	-	56164302	56164731	56164647	56164731	56163344	56163765	1.99957e-13	0.686,0.178,0.569	0.961,0.975,0.964	-0.489		236	PPP4C	chr16	+	30081199	30081310	30081258	30081310	30076314	30076475	0.46355	0.003,0.068,0.042	0.902,0.004,0.003	-0.265			236	SLC25A3	chr12	+	98595432	98595557	98595726	98595848
237	ILF3	chr19	+	10688549	10688678	1	1.0,0.984,0.981	1.0,1.0,1.0	-0.012		237	MYL6	chr12	+	56158361	56158711	56158361	56158404	56159586	56159730	1	1.0,1.0,0.999	1.0,1.0,1.0	0		237	TRAP1	chr16	-	3674338	3674597	3674338	3674494	3675323	3675397	3.63098e-14	0.021,0.107,0.091	0.02,0.007,0.006	0.062			237	SLC25A3	chr12	+	98595432	98595661	98595726	98595848
238	SLC44A2	chr19	+	10627721	10627795	1	1.0,1.0,0.971	1.0,1.0,1.0	-0.01		238	MYL6	chr12	+	56158683	56159730	56158683	56158711	56159974	56160148	0.0332524	0.996,0.88,0.958	0.998,0.849,0.866	0.04		238	NAA60	chr16	+	3484690	3485083	3484761	3485083	3482501	3482598	0.112722	1.0,1.0,0.919	1.0,1.0,1.0	-0.027			238	BCL7A	chr12	+	122030699	122030781	122035330	122035427
239	SLC44A2	chr19	+	10627919	10628004	1	1.0,1.0,0.951	0.928,1.0,1.0	0.008		239	MYL6	chr12	+	56159586	56159730	56159586	56159622	56159974	56160148	1	1.0,1.0,0.989	1.0,1.0,1.0	-0.004		239	STRN4	chr19	-	46727451	46727567	46727451	46727546	46727893	46728007	2.73963e-10	0.993,0.603,0.76	1.0,1.0,0.988	-0.211			239	EMC7	chr15	-	34088052	34088133	34090316	34090455
240	SLC44A2	chr19	+	10642896	10643021	1.37046e-12	0.173,0.59,0.513	0.878,0.924,0.936	-0.487		240	TUBA1A	chr12	-	49186587	49186833	49186610	49186833	49186309	49186458	0.969481	0.049,0.095,0.082	0.152,0.043,0.043	-0.004		240	STRN4	chr19	-	46727451	46727691	46727451	46727546	46727893	46728007	1.62122e-07	0.99,0.4,0.557	1.0,1.0,0.981	-0.345			240	CCP110	chr16	+	19546411	19546474	19547954	19548014
241	PHF5A	chr22	-	41468123	41468147	1	1.0,1.0,0.956	1.0,1.0,1.0	-0.015		241	GPN3	chr12	-	110468125	110468264	110468195	110468264	110465105	110465214	1	1.0,1.0,0.983	1.0,1.0,1.0	-0.006		241	STRN4	chr19	-	46727893	46728126	46727893	46728007	46728617	46728777	1.76124e-09	0.002,0.046,0.183	0.118,0.327,0.338	-0.184			241	CCP110	chr16	+	19546411	19546474	19548514	19548600
242	PRKCSH	chr19	+	11447073	11447160	1	1.0,1.0,0.996	1.0,1.0,1.0	-0.001		242	HSP90B1	chr12	+	103931520	103931748	103931520	103931623	103932276	103932418	0.00253917	0.023,0.012,0.035	0.007,0.018,0.016	0.01		242	BCR	chr22	+	23309942	23310433	23310323	23310433	23309423	23309483	1.7556e-12	0.131,0.001,0.009	0.0,0.0,0.0	0.047			242	CCP110	chr16	+	19547954	19548014	19548514	19548600
243	COLGALT1	chr19	+	17560347	17560465	1	1.0,1.0,0.99	0.994,1.0,1.0	-0.001		243	HSP90B1	chr12	+	103943073	103943573	103943073	103943319	103943737	103943874	5.98137e-05	0.387,0.135,0.144	0.028,0.12,0.129	0.13		243	CTCF	chr16	+	67637687	67639162	67637693	67639162	67636689	67636851	0.000212277	1.0,0.867,0.886	0.956,1.0,1.0	-0.068			243	MSI1	chr12	-	120346134	120346322	120347445	120347514
244	COLGALT1	chr19	+	17572482	17572602	0.000601696	1.0,0.925,0.991	1.0,1.0,1.0	-0.028		244	POLE	chr12	-	132641017	132641851	132641646	132641851	132639124	132639298	1	0.0,0.0,0.006	0.008,0.0,0.0	-0.001		244	RIPOR1	chr16	+	67539845	67539899	67539849	67539899	67539727	67539751	0.830179	1.0,1.0,1.0	0.899,1.0,1.0	0.034			244	MSI1	chr12	-	120368007	120368092	120368191	120368273
245	DNMT1	chr19	-	10168329	10168364	1	1.0,1.0,0.999	1.0,1.0,1.0	0		245	USP5	chr12	+	6863185	6863377	6863185	6863308	6863829	6863973	2.96441e-07	0.963,0.441,0.368	0.264,0.032,0.047	0.476		245	CIAPIN1	chr16	-	57439181	57439334	57439181	57439295	57440771	57440983	0.975701	0.961,0.942,0.891	0.424,0.995,1.0	0.125			245	RPLP0	chr12	-	120198553	120198739	120198853	120199000
246	DNMT1	chr19	-	10173089	10173174	1	1.0,1.0,0.996	1.0,1.0,1.0	-0.001		246	DCTN2	chr12	-	57538482	57538524	57538518	57538524	57535748	57535845	3.02418e-10	0.0,0.177,0.029	0.009,0.0,0.0	0.066		246	ZFP90	chr16	+	68558374	68558568	68558472	68558568	68557997	68558124	1.07861e-07	1.0,0.899,0.627	1.0,1.0,1.0	-0.158			246	DYM	chr18	-	49286433	49286616	49331863	49332006
247	DNMT1	chr19	-	10180186	10180234	0.00915111	0.003,0.112,0.137	0.013,0.509,0.487	-0.252		247	HNRNPA1	chr12	+	54281794	54281945	54281794	54281941	54282089	54282300	1	0.024,0.005,0.019	0.019,0.015,0.016	-0.001		247	ISYNA1	chr19	-	18436329	18437105	18436329	18436479	18437598	18437760	5.98418e-07	1.0,1.0,1.0	0.791,1.0,0.991	0.073			247	TOM1L1	chr17	+	54938923	54939020	54947260	54947312
248	COQ8B	chr19	-	40714066	40714133	1	1.0,0.992,0.965	1.0,0.979,0.981	-0.001		248	HNRNPA1	chr12	+	54282572	54282665	54282572	54282662	54282799	54282874	1	1.0,1.0,1.0	1.0,1.0,1.0	0		248	NAE1	chr16	-	66823226	66823306	66823226	66823262	66823528	66823600	1	1.0,1.0,0.958	1.0,1.0,1.0	-0.014			248	RAP1B	chr12	+	68651994	68652051	68654111	68654252
249	NOTCH3	chr19	-	15162464	15162562	0.00210354	0.997,0.931,0.992	1.0,1.0,1.0	-0.027		249	HNRNPA1	chr12	+	54282799	54282932	54282799	54282874	54283078	54283234	6.51761e-06	0.368,0.154,0.076	0.069,0.055,0.049	0.142		249	CRNDE	chr16	-	54920297	54920410	54920297	54920327	54923584	54923650	4.26549e-08	0.993,0.897,0.949	0.919,0.626,0.645	0.216			249	RAP1B	chr12	+	68654111	68654252	68656305	68656449
250	NOTCH3	chr19	-	15184294	15184450	0.824077	0.917,0.73,0.782	1.0,0.752,0.724	-0.016		250	HNRNPA1	chr12	+	54282799	54282932	54282799	54282874	54283811	54283967	0.362035	0.028,0.027,0.021	0.021,0.023,0.02	0.004		250	CRNDE	chr16	-	54920297	54920410	54920297	54920338	54923584	54923650	1	1.0,1.0,0.988	1.0,1.0,1.0	-0.004			250	METAP2	chr12	+	95483214	95483280	95485878	95485981
251	PRDX2	chr19	-	12799858	12799989	1	1.0,1.0,0.993	1.0,1.0,1.0	-0.002		251	HNRNPA1	chr12	+	54281794	54281908	54281794	54281896	54283826	54283967	1	1.0,0.994,1.0	0.901,1.0,1.0	0.031		251	ATP5MC1	chr17	+	48895155	48895334	48895182	48895334	48894371	48894449	0	0.997,1.0,1.0	1.0,0.91,0.902	0.062			251	VEZT	chr12	+	95256549	95256622	95257149	95257239
252	TRIR	chr19	-	12731343	12731421	1	1.0,1.0,0.993	1.0,1.0,1.0	-0.002		252	HNRNPA1	chr12	+	54282572	54282611	54282572	54282596	54283826	54283967	1	0.985,0.991,0.997	0.993,0.998,0.999	-0.006		252	DNAJA2	chr16	-	46971348	46971659	46971348	46971572	46971895	46971955	1	0.0,0.009,0.074	0.696,0.0,0.001	-0.205			252	VEZT	chr12	+	95256549	95256622	95257153	95257239
253	TRIR	chr19	-	12731343	12731557	1	1.0,1.0,0.99	1.0,1.0,1.0	-0.003		253	HNRNPA1	chr12	+	54282572	54282641	54282572	54282596	54283826	54283967	1	0.982,0.992,0.997	0.993,0.998,0.999	-0.006		253	TNRC6A	chr16	+	24805604	24805733	24805673	24805733	24805013	24805151	0.184707	1.0,0.97,0.935	0.792,1.0,0.985	0.043			253	VEZT	chr12	+	95282312	95282644	95287663	95287857
254	DHPS	chr19	-	12677107	12677211	1	1.0,1.0,0.996	1.0,1.0,1.0	-0.001		254	HNRNPA1	chr12	+	54282572	54282662	54282572	54282596	54283826	54283967	1	0.985,0.991,0.997	0.993,0.998,0.999	-0.006		254	METTL26	chr16	-	634888	635063	634888	634956	635280	635340	0	0.329,0.281,0.402	0.133,0.049,0.055	0.258			254	CALCOCO1	chr12	-	53715792	53716047	53716259	53716415
255	DHPS	chr19	-	12677107	12677211	0.00256692	1.0,1.0,0.974	0.529,1.0,0.981	0.155		255	HNRNPA1	chr12	+	54282572	54282665	54282572	54282596	54283826	54283967	1	0.985,0.991,0.997	0.993,0.998,0.999	-0.006		255	PDXDC1	chr16	+	14998339	14998405	14998342	14998405	14997752	14997826	1	1.0,0.952,0.968	1.0,1.0,1.0	-0.027			255	GIT2	chr12	-	109947255	109947504	109951211	109951316
256	DHPS	chr19	-	12677107	12677211	0.926238	1.0,0.994,0.905	0.673,0.995,0.995	0.079		256	HNRNPA1	chr12	+	54282572	54282641	54282572	54282611	54283826	54283967	1	0.997,1.0,0.993	1.0,0.999,1.0	-0.003		256	CBARP	chr19	-	1234190	1234331	1234190	1234290	1234570	1234742	1	1.0,0.872,0.855	0.879,1.0,1.0	-0.051			256	PPP1R12A	chr12	-	79805591	79805768	79806165	79806333
257	DHPS	chr19	-	12677290	12677396	0.000778089	1.0,0.667,0.977	1.0,1.0,1.0	-0.119		257	HNRNPA1	chr12	+	54282572	54282662	54282572	54282611	54283826	54283967	1	0.999,1.0,0.994	1.0,0.999,1.0	-0.002		257	RPS15A	chr16	-	18788062	18788142	18788062	18788105	18788980	18789118	1	1.0,1.0,1.0	1.0,1.0,1.0	0			257	SRGAP1	chr12	+	64091275	64091378	64091892	64091926
258	EVI5L	chr19	+	7857091	7857124	1.11807e-08	0.245,0.138,0.219	0.95,0.551,0.541	-0.48		258	HNRNPA1	chr12	+	54282572	54282665	54282572	54282611	54283826	54283967	1	0.999,1.0,0.994	1.0,0.999,1.0	-0.002		258	RPS15A	chr16	-	18788062	18788159	18788062	18788105	18788980	18789118	1	1.0,1.0,1.0	1.0,1.0,1.0	0			258	SMARCD1	chr12	+	50087362	50087485	50088520	50088637
259	GRAMD1A	chr19	+	35009422	35009443	1	1.0,1.0,0.971	1.0,1.0,1.0	-0.01		259	HNRNPA1	chr12	+	54282572	54282662	54282572	54282641	54283826	54283967	1	1.0,0.997,1.0	1.0,1.0,0.998	0		259	RPS15A	chr16	-	18788062	18788159	18788062	18788142	18788980	18789118	0.132577	0.088,0.047,0.064	0.099,0.067,0.066	-0.011			259	PPP1R1A	chr12	-	54581975	54582131	54582731	54582795
260	GRAMD1A	chr19	+	35013255	35013368	1	1.0,0.921,0.96	0.514,0.997,1.0	0.123		260	HNRNPA1	chr12	+	54282572	54282665	54282572	54282641	54283826	54283967	1	1.0,0.997,1.0	1.0,1.0,0.998	0		260	RSL1D1	chr16	-	11841906	11842000	11841906	11841929	11851407	11851518	3.99994e-13	1.0,1.0,1.0	1.0,0.821,0.841	0.113			260	CAPRIN2	chr12	-	30719078	30719225	30720810	30720915
261	GRAMD1A	chr19	+	35022899	35022911	1	0.342,0.571,0.249	0.888,0.059,0.076	0.046		261	HNRNPA1	chr12	+	54282572	54282665	54282572	54282662	54283826	54283967	0.0157294	0.152,0.771,0.689	0.515,0.971,1.0	-0.291		261	ALKBH6	chr19	-	36010566	36010683	36010566	36010645	36010893	36011045	0.0122197	1.0,1.0,0.855	1.0,1.0,1.0	-0.048			261	P4HA1	chr10	-	73016845	73016899	73030270	73030370
262	RUVBL2	chr19	+	49003278	49003334	1.79501e-08	1.0,0.86,1.0	1.0,1.0,1.0	-0.047		262	HNRNPA1	chr12	+	54282799	54282823	54282799	54282820	54283826	54283967	1	0.991,0.987,0.998	0.968,0.996,0.982	0.01		262	STUB1	chr16	+	682019	682076	682058	682076	681792	681880	1	1.0,0.996,0.983	1.0,1.0,1.0	-0.007			262	P4HA1	chr10	-	73030270	73030370	73043886	73043957
263	RUVBL2	chr19	+	49004206	49004418	5.96149e-05	1.0,0.816,1.0	1.0,1.0,1.0	-0.061		263	HNRNPA1	chr12	+	54282799	54282841	54282799	54282820	54283826	54283967	1	0.997,0.999,1.0	0.999,1.0,0.999	-0.001		263	TRAF7	chr16	+	2165856	2165936	2165878	2165936	2163882	2164001	0.743101	0.0,0.006,0.027	0.0,0.0,0.003	0.01			263	P4HA1	chr10	-	73043886	73043957	73044980	73045051
264	RUVBL2	chr19	+	49004276	49004418	7.76224e-05	1.0,0.905,1.0	1.0,1.0,1.0	-0.032		264	HNRNPA1	chr12	+	54282799	54282841	54282799	54282823	54283826	54283967	1	0.984,0.991,0.989	0.992,0.996,0.997	-0.007		264	TSC2	chr16	+	2055401	2055519	2055418	2055519	2053341	2054440	1	1.0,1.0,0.951	1.0,1.0,1.0	-0.016			264	FGFR2	chr10	-	121515116	121515319	121519978	121520169
265	HDGFL2	chr19	+	4501190	4501317	1	1.0,0.997,0.992	1.0,1.0,1.0	-0.004		265	HNRNPA1	chr12	+	54283078	54283225	54283078	54283132	54283826	54283967	0	0.998,0.91,0.916	0.992,0.997,1.0	-0.055		265	TSC2	chr16	+	2057078	2057178	2057104	2057178	2056643	2056769	0.00861236	0.0,0.0,0.054	0.0,0.0,0.0	0.018			265	RAB18	chr10	+	27514054	27514420	27526827	27526889
266	MPND	chr19	+	4358082	4358172	0.00201186	0.006,0.983,0.944	0.96,1.0,0.956	-0.328		266	HNRNPA1	chr12	+	54283078	54283228	54283078	54283132	54283826	54283967	0	0.998,0.912,0.916	0.992,0.997,1.0	-0.054		266	TSC2	chr16	+	2079031	2079196	2079034	2079196	2076490	2076585	0.26501	0.159,0.322,0.527	0.596,0.034,0.024	0.118			266	RAB18	chr10	+	27514054	27514420	27533734	27533853
267	PIH1D1	chr19	-	49447337	49447417	1	1.0,1.0,0.967	1.0,1.0,1.0	-0.011		267	HNRNPA1	chr12	+	54283078	54283234	54283078	54283132	54283826	54283967	0	0.998,0.91,0.916	0.992,0.997,1.0	-0.055		267	CLK3	chr15	+	74619966	74620225	74620008	74620225	74619196	74619348	0.0582848	0.317,0.016,0.188	0.035,0.783,0.769	-0.355			267	RAB18	chr10	+	27526827	27526889	27531528	27531615
268	PIH1D1	chr19	-	49447337	49447420	1	1.0,1.0,0.967	1.0,1.0,1.0	-0.011		268	HNRNPA1	chr12	+	54283078	54283234	54283078	54283225	54283826	54283967	1	0.962,1.0,1.0	0.989,0.995,0.993	-0.005		268	CLK3	chr15	+	74622119	74622560	74622493	74622560	74620008	74620225	0.646844	1.0,1.0,0.898	0.995,0.964,0.934	0.002			268	RAB18	chr10	+	27526827	27526889	27533734	27533853
269	PIH1D1	chr19	-	49447337	49447467	1	1.0,1.0,0.996	1.0,1.0,1.0	-0.001		269	HNRNPA1	chr12	+	54283078	54283234	54283078	54283162	54284257	54284317	1.34212e-10	1.0,0.967,0.924	0.981,1.0,1.0	-0.03		269	PLXNB2	chr22	-	50284131	50284244	50284131	50284213	50284572	50284665	0.0222726	0.027,0.097,0.05	0.0,0.322,0.316	-0.155			269	PPP3CB	chr10	-	73439871	73439901	73444724	73444822
270	ELOF1	chr19	-	11554819	11554946	0.0188473	0.01,0.026,0.012	0.0,0.0,0.0	0.016		270	HNRNPA1	chr12	+	54284257	54284321	54284257	54284317	54286661	54286732	9.36415e-11	0.983,0.495,0.476	0.499,0.007,0.004	0.481		270	BBS4	chr15	+	72722788	72722847	72722793	72722847	72716777	72716850	0	0.068,0.318,0.167	0.01,0.0,0.0	0.181			270	SEC23IP	chr10	+	119909040	119909130	119912043	119912164
271	ELOF1	chr19	-	11555173	11555253	0.533922	0.0,0.026,0.003	0.0,0.0,0.0	0.01		271	CNOT2	chr12	+	70344127	70344239	70344127	70344228	70346179	70346324	5.71306e-14	0.017,0.135,0.074	0.034,0.0,0.0	0.064		271	NA	chr15	+	41365401	41365589	41365404	41365589	41358148	41358258	0.00894124	0.499,0.623,0.539	0.535,0.853,0.903	-0.21			271	NUTM2B-AS1	chr10	-	79806038	79806122	79808758	79808832
272	ECSIT	chr19	-	11507701	11507850	0.946884	1.0,1.0,0.965	0.99,1.0,1.0	-0.008		272	TXNRD1	chr12	+	104286681	104287431	104286681	104287109	104288930	104289040	1	0.714,0.151,0.414	0.731,0.091,0.138	0.106		272	KIF23	chr15	+	69446282	69446364	69446285	69446364	69446008	69446091	1	1.0,0.978,0.955	1.0,1.0,1.0	-0.022			272	TFDP1	chr13	+	113610995	113611062	113623179	113623286
273	ECSIT	chr19	-	11510616	11510660	0	0.015,0.159,0.047	0.0,0.0,0.0	0.074		273	PHB2	chr12	-	6967170	6968021	6967891	6968021	6966464	6966500	0.0617219	0.999,0.953,0.999	1.0,1.0,1.0	-0.016		273	ZFAND6	chr15	+	80121711	80121820	80121747	80121820	80120327	80120498	1	1.0,0.997,1.0	1.0,1.0,1.0	-0.001			273	TFDP1	chr13	+	113610995	113611062	113623179	113623286
274	ELAVL3	chr19	-	11457109	11457148	1	1.0,1.0,0.993	1.0,1.0,1.0	-0.002		274	PHB2	chr12	-	6969497	6969577	6969506	6969577	6968410	6968587	5.42404e-05	0.198,1.0,0.818	1.0,1.0,1.0	-0.328		274	RNF111	chr15	+	59084101	59084254	59084128	59084254	59080935	59081284	0.00810239	0.007,0.018,0.207	0.004,0.344,0.266	-0.127			274	TFDP1	chr13	+	113623179	113623286	113631622	113631744
275	CA11	chr19	-	48638239	48638293	0	0.436,0.182,0.245	0.008,0.0,0.0	0.285		275	MLF2	chr12	-	6750144	6750305	6750176	6750305	6749847	6750007	1	0.472,0.078,0.121	0.033,0.233,0.228	0.059		275	RNF111	chr15	+	59092512	59092640	59092536	59092640	59091058	59091154	0.0139346	0.486,0.341,0.461	0.421,0.812,0.77	-0.238			275	TFDP1	chr13	+	113623179	113623286	113631622	113631905
276	RPL18	chr19	-	48616725	48616824	1	0.999,1.0,0.999	1.0,1.0,1.0	-0.001		276	AAAS	chr12	-	53321342	53321610	53321470	53321610	53320564	53320692	4.00977e-05	0.872,0.564,0.792	0.407,0.453,0.449	0.306		276	TCF12	chr15	+	57273029	57273262	57273032	57273262	57263111	57263274	0	0.995,0.932,0.895	1.0,1.0,1.0	-0.059			276	ANAPC16	chr10	+	72220053	72220379	72230365	72230440
277	RPL18	chr19	-	48617790	48617877	1	1.0,1.0,1.0	1.0,1.0,1.0	0		277	PFDN5	chr12	+	53295838	53296275	53295838	53295941	53297849	53297924	1	1.0,0.997,0.978	1.0,1.0,0.999	-0.008		277	TLE3	chr15	-	70066013	70066218	70066013	70066215	70074532	70074607	6.05831e-11	1.0,0.873,0.914	1.0,1.0,1.0	-0.071			277	HERC4	chr10	-	67936152	67936235	67939587	67939654
278	CYTH2	chr19	+	48477716	48477719	1	0.988,1.0,0.969	1.0,1.0,1.0	-0.014		278	NA	chr12	+	53303033	53303193	53303033	53303172	53305907	53306060	1	1.0,0.987,0.995	1.0,1.0,1.0	-0.006		278	LRRC28	chr15	+	99333922	99334129	99334017	99334129	99287813	99287951	8.59774e-08	1.0,0.789,0.979	0.993,1.0,1.0	-0.075			278	ABI1	chr10	-	26755654	26755741	26759061	26759235
279	RAB11B	chr19	+	8399862	8400058	1	1.0,1.0,0.996	1.0,1.0,1.0	-0.001		279	PFDN5	chr12	+	53296429	53296551	53296429	53296467	53297849	53297924	5.44785e-06	0.711,1.0,1.0	1.0,1.0,1.0	-0.096		279	MAN2C1	chr15	-	75356300	75356449	75356300	75356380	75356605	75356685	0.788517	0.988,0.747,0.974	0.576,1.0,0.968	0.055			279	ABI1	chr10	-	26755654	26755741	26759061	26759238
280	RPS15	chr19	+	1439605	1439826	1	0.0,0.0,0.0	0.014,0.0,0.0	-0.005		280	FBXO21	chr12	-	117174650	117174797	117174654	117174797	117174204	117174341	1	1.0,1.0,0.988	1.0,1.0,1.0	-0.004		280	MAN2C1	chr15	-	75359327	75359438	75359327	75359425	75359619	75359775	1	0.0,0.428,0.078	0.008,0.322,0.174	0.001			280	GBF1	chr10	+	102359269	102359435	102360183	102360395
281	RPS15	chr19	+	1439715	1439826	1	0.0,0.0,0.0	0.014,0.0,0.0	-0.005		281	NELL2	chr12	-	44774746	44774849	44774761	44774849	44714649	44714741	0.157351	0.998,0.967,0.982	1.0,1.0,1.0	-0.018		281	MAN2C1	chr15	-	75361854	75362025	75361854	75361947	75362342	75362453	0.000613595	0.0,0.0,0.17	0.0,0.001,0.0	0.056			281	GBF1	chr10	+	102360183	102360395	102361717	102361912
282	DMAC2	chr19	-	41433271	41433434	0.000976906	0.16,0.811,0.831	0.997,0.904,0.905	-0.335		282	EIF4B	chr12	+	53034611	53034724	53034611	53034709	53037408	53037622	0.00556972	0.143,0.163,0.176	0.152,0.113,0.111	0.035		282	MAN2C1	chr15	-	75368072	75368198	75368072	75368159	75368482	75368612	1	1.0,1.0,0.949	1.0,1.0,1.0	-0.017			282	GBF1	chr10	+	102363255	102363396	102363709	102363798
283	DMAC2	chr19	-	41436391	41436472	0.696096	0.967,0.732,0.651	0.803,0.949,1.0	-0.134		283	PRANCR	chr12	-	70243065	70243376	70243311	70243376	70242796	70242893	0.00201347	1.0,1.0,0.609	1.0,1.0,1.0	-0.13		283	MAN2A2	chr15	+	90905844	90906016	90905921	90906016	90905578	90905723	1	1.0,1.0,0.975	1.0,1.0,1.0	-0.008			283	MACROH2A2	chr10	+	70091756	70091954	70093734	70093845
284	DMAC2	chr19	-	41438217	41438414	1	1.0,1.0,0.995	1.0,1.0,1.0	-0.002		284	SLC25A3	chr12	+	98593974	98595848	98593974	98594135	98597855	98598035	1	1.0,1.0,0.995	1.0,1.0,1.0	-0.002		284	FAM219B	chr15	-	74899991	74902063	74899991	74900137	74902603	74902786	1	1.0,1.0,0.985	1.0,1.0,1.0	-0.005			284	VPS26A	chr10	+	69157006	69157163	69158046	69158211
285	MED25	chr19	+	49828448	49828547	1	1.0,1.0,0.988	1.0,1.0,1.0	-0.004		285	RPS16	chr19	-	39433521	39433761	39433664	39433761	39433206	39433418	1	1.0,1.0,0.998	1.0,0.999,0.998	0		285	TCEA2	chr20	+	64070488	64070635	64070491	64070635	64070259	64070414	1	1.0,1.0,0.987	1.0,1.0,1.0	-0.004			285	TIMM23	chr10	+	45982845	45982930	45985382	45985441
286	FUZ	chr19	-	49812250	49812335	1	1.0,1.0,0.979	1.0,1.0,1.0	-0.007		286	RPS16	chr19	-	39435606	39435708	39435657	39435708	39433664	39433761	1.05746e-08	1.0,0.97,0.976	0.993,1.0,1.0	-0.016		286	TCEA2	chr20	+	64071857	64071941	64071869	64071941	64070488	64070635	0	0.007,0.081,0.047	0.052,0.002,0.0	0.027			286	YME1L1	chr10	-	27142386	27142485	27145427	27145590
287	FUZ	chr19	-	49812250	49812335	6.15692e-07	1.0,0.78,0.952	1.0,1.0,1.0	-0.089		287	RAD52	chr12	-	926795	927263	927144	927263	925449	925525	3.40702e-08	1.0,0.883,0.831	1.0,1.0,1.0	-0.095		287	MPI	chr15	+	74890437	74890654	74890526	74890654	74890041	74890089	0.0697048	0.094,0.133,0.12	0.004,0.845,0.878	-0.46			287	APP	chr21	-	25897572	25897673	25905023	25905077
288	FUZ	chr19	-	49812250	49812335	0.0153037	1.0,1.0,1.0	0.096,0.99,1.0	0.305		288	BCL7A	chr12	+	122054804	122054989	122054804	122054926	122059091	122062044	0.15854	0.003,0.382,0.343	0.261,0.283,0.208	-0.008		288	SLTM	chr15	-	58899468	58899937	58899468	58899883	58901259	58901287	0.115286	0.923,1.0,0.715	1.0,0.914,0.971	-0.082			288	APP	chr21	-	25997359	25997416	26000014	26000182
289	FUZ	chr19	-	49812250	49812335	0.0170614	1.0,1.0,1.0	0.44,1.0,1.0	0.187		289	COX4I1	chr16	+	85804936	85805153	85804936	85805104	85805732	85805864	2.25248e-14	0.002,0.018,0.03	0.005,0.079,0.08	-0.038		289	COPS2	chr15	-	49137347	49137458	49137347	49137437	49139527	49139653	1	0.087,0.711,0.605	0.972,0.051,0.054	0.109			289	BTAF1	chr10	+	91956527	91956657	91957224	91957293
290	LSM4	chr19	-	18310109	18310214	1	0.0,0.012,0.0	0.0,0.0,0.0	0.004		290	NPEPPS	chr17	+	47586147	47586249	47586147	47586244	47586364	47586398	0	0.005,0.033,0.042	0.148,0.17,0.247	-0.162		290	BAHD1	chr15	+	40465334	40465435	40465343	40465435	40464470	40464547	0.000277201	0.968,0.309,0.227	0.276,0.037,0.046	0.382			290	NARF	chr17	+	82472563	82472698	82478570	82478667
291	LSM4	chr19	-	18316023	18316065	1	1.0,0.986,0.996	1.0,0.998,1.0	-0.005		291	NPEPPS	chr17	+	47619008	47619784	47619008	47619164	47621767	47623259	0.0679007	1.0,1.0,0.921	1.0,1.0,1.0	-0.026		291	PRKAR1A	chr17	+	68523713	68523816	68523724	68523816	68522755	68522926	1.87526e-09	0.074,0.004,0.033	0.0,0.0,0.0	0.037			291	INPP5F	chr10	+	119781634	119781771	119791516	119791645
292	RAB3A	chr19	-	18198724	18198849	1	1.0,1.0,0.99	1.0,1.0,1.0	-0.003		292	KNSTRN	chr15	+	40387158	40387218	40387158	40387206	40389505	40389611	0.191598	0.097,0.212,0.081	0.391,0.0,0.012	-0.004		292	TTC28-AS1	chr22	+	27997985	27998838	27998603	27998838	27997410	27997739	1	0.994,1.0,0.968	1.0,0.967,0.991	0.001			292	INPP5F	chr10	+	119806359	119806480	119807867	119808060
293	RAB3A	chr19	-	18202512	18202740	1	1.0,0.977,0.997	1.0,1.0,1.0	-0.009		293	IFT81	chr12	+	110124334	110124861	110124334	110124443	110127359	110127524	1	0.723,0.25,0.357	0.056,0.842,0.775	-0.114		293	AKT1	chr14	-	104772877	104773092	104772877	104772993	104773250	104773379	1	1.0,1.0,1.0	0.999,1.0,1.0	0			293	INPP5F	chr10	+	119806359	119806480	119807931	119808060
294	RAB3A	chr19	-	18202512	18202855	0.920837	1.0,0.967,0.996	1.0,1.0,1.0	-0.012		294	RFC5	chr12	+	118017689	118018053	118017689	118017815	118019071	118019136	0.0798369	1.0,0.766,0.439	0.965,0.882,0.845	-0.162		294	AKT1	chr14	-	104773911	104774055	104773911	104773980	104774937	104775003	4.47331e-05	0.001,0.035,0.023	0.006,0.004,0.009	0.013			294	CTBP2	chr10	-	125038996	125039155	125110989	125111093
295	EPN1	chr19	+	55689296	55689371	0.0158996	0.218,0.882,0.644	0.489,0.969,0.993	-0.236		295	MAPKAPK5	chr12	+	111888884	111889006	111888884	111889000	111890039	111890144	1.55399e-05	0.024,0.471,0.434	0.587,0.842,0.907	-0.469		295	ACIN1	chr14	-	23064104	23064257	23064104	23064221	23064354	23064485	0.137198	0.985,0.985,0.781	0.968,0.97,0.934	-0.04			295	CTBP2	chr10	-	125038996	125039155	125110989	125111093
296	UBE2S	chr19	-	55404060	55404147	0.000258617	0.0,0.0,0.021	0.112,0.001,0.001	-0.031		296	RPLP0	chr12	-	120198853	120199000	120198894	120199000	120198553	120198739	1	1.0,1.0,0.999	1.0,1.0,1.0	0		296	ACIN1	chr14	-	23064354	23064488	23064354	23064485	23065965	23066008	0.145108	0.991,0.739,0.776	0.767,0.976,0.969	-0.069			296	XPNPEP1	chr10	-	109893011	109893075	109907690	109907815
297	FARSA	chr19	-	12928754	12928847	1	1.0,1.0,0.979	1.0,1.0,1.0	-0.007		297	RPLP0	chr12	-	120198853	120199000	120198894	120199000	120198553	120198770	2.15051e-05	0.885,0.999,0.994	0.965,0.999,1.0	-0.029		297	PPP4R3A	chr14	-	91462048	91462239	91462048	91462221	91462734	91462877	1	1.0,1.0,0.993	1.0,0.998,1.0	-0.002			297	DTD1	chr20	+	18628126	18628233	18744099	18744271
298	CARM1	chr19	+	10908549	10908633	4.98408e-07	0.091,0.007,0.036	0.007,0.217,0.237	-0.109		298	RPLP0	chr12	-	120200718	120200831	120200729	120200831	120199117	120199485	0.0911651	0.105,0.091,0.107	0.096,0.132,0.136	-0.02		298	FCF1	chr14	+	74715820	74716099	74715950	74716099	74714871	74714943	6.70405e-08	0.069,0.373,0.032	0.0,0.024,0.015	0.145			298	EXOSC1	chr10	-	97437699	97437750	97438669	97438703
299	CARM1	chr19	+	10908549	10908668	1.51346e-06	0.091,0.007,0.041	0.007,0.217,0.237	-0.107		299	RAP1B	chr12	+	68610928	68611052	68610928	68611043	68648698	68648781	9.76593e-13	0.504,0.063,0.102	0.003,0.0,0.006	0.22		299	HNRNPC	chr14	-	21211405	21211566	21211405	21211563	21211809	21211923	1	0.899,0.943,0.971	0.991,0.893,0.891	0.013			299	CCNY	chr10	+	35483403	35483478	35530123	35530243
300	CARM1	chr19	+	10908549	10908747	4.98408e-07	0.091,0.007,0.036	0.007,0.217,0.237	-0.109		300	RAP1B	chr12	+	68610928	68611056	68610928	68611043	68648698	68648781	0.00244265	0.003,0.038,0.057	0.003,0.0,0.002	0.031		300	HNRNPC	chr14	-	21263310	21263582	21263310	21263336	21269297	21269425	0.220589	0.012,0.081,0.041	0.012,0.077,0.082	-0.012			300	CCNY	chr10	+	35501500	35501535	35530123	35530243
301	CARM1	chr19	+	10912183	10912294	1	1.0,0.995,0.989	1.0,1.0,1.0	-0.005		301	UBE2N	chr12	-	93411052	93411299	93411125	93411299	93410733	93410874	4.8524e-12	0.931,0.96,0.972	0.984,1.0,0.999	-0.04		301	HNRNPC	chr14	-	21263310	21263829	21263310	21263336	21269297	21269442	4.5422e-05	0.267,0.081,0.076	0.012,0.078,0.085	0.083			301	KIF5B	chr10	-	32040383	32040457	32048463	32048551
302	CARM1	chr19	+	10921374	10921443	1	1.0,0.967,0.998	1.0,1.0,1.0	-0.012		302	GIHCG	chr12	-	57935297	57935553	57935469	57935553	57931527	57931737	0.156345	0.476,0.205,0.126	0.172,0.084,0.175	0.125		302	PARP2	chr14	+	20354808	20354947	20354834	20354947	20354084	20354247	1	1.0,1.0,0.994	1.0,1.0,1.0	-0.002			302	TET1	chr10	+	68644697	68647005	68651845	68651936
303	NDUFA11	chr19	-	5901334	5901454	0.301833	0.018,0.005,0.012	0.0,0.0,0.0	0.012		303	PPP1R12A	chr12	-	79786776	79788783	79788647	79788783	79786373	79786478	1	0.0,0.0,0.034	0.003,0.0,0.0	0.01		303	KHNYN	chr14	+	24436067	24436179	24436071	24436179	24432935	24433032	0.000558238	0.993,0.847,0.0	0.0,0.058,0.087	0.565			303	PLXDC2	chr10	+	20046868	20047015	20068169	20068239
304	MAP2K2	chr19	-	4097278	4097343	0.07785	0.982,0.978,0.984	0.997,0.988,0.993	-0.011		304	OS9	chr12	+	57695961	57696038	57695961	57695976	57696274	57696373	2.99774e-07	1.0,1.0,1.0	0.779,1.0,1.0	0.074		304	METTL17	chr14	+	20992091	20992205	20992123	20992205	20990463	20990598	0.00023852	0.872,0.564,0.391	0.494,1.0,1.0	-0.222			304	ASCC1	chr10	-	72133056	72133181	72152868	72152988
305	MAP2K2	chr19	-	4099200	4099414	3.98649e-06	1.0,0.815,0.942	1.0,1.0,1.0	-0.081		305	OS9	chr12	+	57718145	57718421	57718145	57718376	57718992	57719182	0.000135845	1.0,0.949,0.947	0.996,0.984,0.968	-0.017		305	NFATC4	chr14	+	24372077	24372603	24372440	24372603	24369498	24370594	0.0137881	0.056,0.07,0.144	0.045,0.466,0.488	-0.243			305	MAPK8	chr10	+	48424087	48424159	48424513	48424585
306	MAP2K2	chr19	-	4117418	4117629	1	1.0,1.0,0.969	1.0,1.0,1.0	-0.01		306	OS9	chr12	+	57718992	57720263	57718992	57719182	57720405	57720518	0.000654411	0.505,0.571,0.619	0.508,0.363,0.338	0.162		306	IPO4	chr14	-	24186128	24186205	24186128	24186182	24186286	24186451	5.12665e-05	0.0,0.0,0.014	0.235,0.0,0.0	-0.074			306	PARD3	chr10	-	34401825	34401917	34450316	34450448
307	BBC3	chr19	-	47226563	47226754	1	1.0,0.957,0.905	1.0,0.957,0.954	-0.016		307	ADNP2	chr18	+	80117529	80117650	80117529	80117584	80133102	80133192	1	1.0,1.0,0.96	1.0,0.992,1.0	-0.011		307	EMC9	chr14	-	24139544	24139789	24139544	24139614	24140888	24140965	4.8689e-07	0.995,0.211,0.556	1.0,1.0,1.0	-0.413			307	COQ9	chr16	+	57456930	57457015	57458245	57458350
308	XRCC1	chr19	-	43574909	43575002	6.61894e-05	1.0,0.952,0.909	1.0,1.0,1.0	-0.046		308	MGST1	chr12	+	16354230	16354378	16354230	16354270	16357604	16357699	1	1.0,1.0,0.989	0.997,0.986,0.988	0.006		308	CNDP2	chr18	+	74501211	74501472	74501328	74501472	74499936	74500033	0.00720226	0.0,0.045,0.113	0.0,0.087,0.053	0.006			308	AATF	chr17	+	36953769	36953907	36986616	36986731
309	PIN1	chr19	+	9836822	9836875	1.62693e-09	0.305,0.016,0.023	0.004,0.0,0.001	0.113		309	CLEC2D	chr12	+	9687901	9688161	9687901	9688086	9692827	9692931	0	0.001,0.0,0.31	0.965,0.983,0.991	-0.876		309	CHD3	chr17	+	7910427	7910591	7910438	7910591	7909142	7909338	0.000914042	1.0,0.809,1.0	1.0,1.0,0.991	-0.061			309	ANKRD54	chr22	-	37832957	37833109	37833158	37833206
310	TEAD2	chr19	-	49348956	49349059	3.07525e-05	0.0,0.014,0.057	0.0,0.001,0.0	0.023		310	NECAP1	chr12	+	8090194	8091850	8090194	8090299	8092675	8092784	8.12217e-08	0.971,0.768,0.975	1.0,1.0,1.0	-0.095		310	ZC3H14	chr14	+	88609678	88609803	88609711	88609803	88609266	88609403	0.00720468	0.008,0.048,0.127	0.004,0.944,0.952	-0.572			310	AMBRA1	chr11	-	46508190	46508370	46512726	46512813
311	TEAD2	chr19	-	49351300	49351365	0.0022582	0.5,1.0,0.995	1.0,1.0,1.0	-0.168		311	P4HA1	chr10	-	73030266	73030370	73030270	73030370	73016845	73016895	1	1.0,1.0,0.999	1.0,1.0,1.0	0		311	ZC3H14	chr14	+	88609711	88609803	88609714	88609803	88609266	88609403	0.0140026	0.333,0.868,0.742	0.962,0.01,0.01	0.32			311	NTM	chr11	+	132146281	132146514	132212021	132212147
312	TEAD2	chr19	-	49355302	49355419	4.63009e-09	0.994,1.0,0.995	1.0,0.834,0.698	0.152		312	FGFR2	chr10	-	121515116	121515319	121515122	121515319	121503789	121503941	0.651004	0.084,0.552,0.732	0.667,0.542,0.526	-0.122		312	KLC1	chr14	+	103679308	103679518	103679383	103679518	103677414	103677523	0.148615	0.097,0.049,0.093	0.096,0.053,0.052	0.013			312	EXT2	chr11	+	44124788	44124984	44130044	44130138
313	TEAD2	chr19	-	49355311	49355419	3.72525e-09	0.994,1.0,0.995	1.0,0.808,0.667	0.171		313	HNRNPH3	chr10	+	68338502	68338687	68338502	68338642	68339139	68339226	0	0.895,0.887,0.883	0.923,0.995,0.996	-0.083		313	CKB	chr14	-	103522300	103522505	103522300	103522476	103522765	103522833	1	1.0,1.0,1.0	1.0,1.0,1.0	0			313	DEAF1	chr11	-	679687	679816	680962	681089
314	TEAD2	chr19	-	49355958	49355970	0.579809	0.302,0.213,0.176	0.045,0.649,0.71	-0.238		314	NUTM2B-AS1	chr10	-	79808758	79808832	79808762	79808832	79806038	79806122	0.0394819	0.993,0.875,0.949	1.0,1.0,1.0	-0.061		314	EIF2B2	chr14	+	75005840	75005961	75005865	75005961	75004736	75004900	0.004952	0.96,0.055,0.077	0.276,0.0,0.0	0.272			314	UPF3A	chr13	+	114282836	114282943	114286301	114286400
315	TEAD2	chr19	-	49359434	49359499	1	1.0,1.0,0.993	1.0,1.0,1.0	-0.002		315	MXI1	chr10	+	110244827	110244873	110244827	110244857	110279179	110279294	0.262528	0.0,0.052,0.104	0.066,0.021,0.02	0.016		315	EIF3G	chr19	-	10119087	10119255	10119087	10119171	10119653	10119700	0.00291841	0.125,0.51,0.212	0.099,0.098,0.113	0.179			315	HNRNPUL2-BSCL2	chr11	-	62702467	62702549	62705300	62705617
316	TEAD2	chr19	-	49359843	49360081	1	1.0,1.0,0.96	1.0,1.0,1.0	-0.013		316	MXI1	chr10	+	110279913	110280147	110279913	110280085	110284823	110286585	1	0.003,0.057,0.019	0.0,0.04,0.027	0.004		316	RBM23	chr14	-	22902186	22904190	22902186	22902382	22904260	22904326	0.968732	0.0,0.012,0.041	0.0,0.056,0.104	-0.036			316	SF1	chr11	-	64765950	64766155	64766899	64767079
317	DMWD	chr19	-	45784640	45784715	5.40881e-10	1.0,0.802,0.472	1.0,1.0,0.998	-0.241		317	ITGB1	chr10	-	32932505	32932600	32932514	32932600	32929821	32930044	0	0.013,0.048,0.085	0.212,0.254,0.258	-0.193		317	DCAF11	chr14	+	24116916	24117044	24116971	24117044	24115381	24115749	1	1.0,1.0,0.956	1.0,1.0,1.0	-0.015			317	ANXA2	chr15	-	60364428	60364523	60386027	60386086
318	CALM3	chr19	+	46605826	46605857	1	1.0,1.0,1.0	1.0,1.0,1.0	0		318	ITGB1	chr10	-	32932510	32932600	32932514	32932600	32929821	32930044	0	0.014,0.052,0.093	0.228,0.271,0.275	-0.205		318	PSMA6	chr14	+	35312862	35313059	35312880	35313059	35310739	35310895	0.0118075	0.0,0.068,0.078	0.01,0.625,0.658	-0.382			318	NBR1	chr17	+	43202654	43202712	43203680	43203786
319	CALM3	chr19	+	46605993	46606185	1	0.0,0.016,0.009	0.001,0.005,0.003	0.005		319	GBF1	chr10	+	102362474	102362664	102362474	102362628	102363255	102363396	1	1.0,1.0,0.983	1.0,1.0,1.0	-0.006		319	IFI27L1	chr14	+	94096855	94096965	94096886	94096965	94094749	94094899	1	1.0,1.0,0.959	1.0,1.0,1.0	-0.014			319	GNAS	chr20	+	58903527	58903585	58903671	58903791
320	TIMM50	chr19	+	39485543	39485602	4.05774e-05	1.0,1.0,1.0	1.0,0.746,0.775	0.16		320	GBF1	chr10	+	102362474	102362664	102362474	102362628	102363709	102363798	1	1.0,1.0,0.981	1.0,1.0,1.0	-0.006		320	SEPTIN5	chr22	+	19721821	19721957	19721832	19721957	19721639	19721736	1	0.991,1.0,0.994	0.992,1.0,1.0	-0.002			320	GNAS	chr20	+	58903530	58903585	58903671	58903791
321	PLEKHG2	chr19	+	39421074	39421113	0.00248874	0.483,0.993,1.0	1.0,1.0,0.991	-0.172		321	GBF1	chr10	+	102362474	102363396	102362474	102362628	102363709	102363798	1	1.0,1.0,0.988	1.0,1.0,1.0	-0.004		321	MTA1	chr14	+	105464415	105464567	105464462	105464567	105464031	105464147	8.34468e-09	0.359,0.824,0.976	0.987,0.998,1.0	-0.275			321	SERPING1	chr11	+	57605602	57606213	57606407	57606547
322	CARD8	chr19	-	48218870	48219012	1	0.681,0.0,0.584	0.057,0.382,0.444	0.127		322	GBF1	chr10	+	102376271	102376432	102376271	102376425	102376559	102376800	1	1.0,1.0,0.98	1.0,1.0,0.996	-0.005		322	MOK	chr14	-	102232534	102232708	102232534	102232671	102233687	102233789	0.000963454	1.0,1.0,0.678	1.0,1.0,1.0	-0.107			322	SERPING1	chr11	+	57606009	57606213	57606407	57606547
323	CARD8	chr19	-	48221729	48221855	0.0993161	1.0,1.0,0.733	0.941,1.0,1.0	-0.069		323	GBF1	chr10	+	102376559	102376800	102376559	102376788	102376934	102377140	1	0.995,1.0,1.0	1.0,1.0,1.0	-0.002		323	SRSF5	chr14	+	69768603	69768674	69768612	69768674	69768137	69768282	1	1.0,1.0,1.0	1.0,1.0,0.999	0			323	ATF7IP	chr12	+	14446987	14447053	14456560	14456634
324	CARD8	chr19	-	48240961	48241063	0.360984	1.0,1.0,0.905	1.0,1.0,1.0	-0.032		324	GBF1	chr10	+	102376559	102376804	102376559	102376800	102376934	102377140	0.0178193	0.007,0.0,0.045	0.0,0.0,0.0	0.017		324	SRSF5	chr14	+	69769510	69770540	69770466	69770540	69769181	69769251	0.429284	0.565,0.346,0.343	0.403,0.324,0.311	0.072			324	TMX2	chr11	+	57737835	57738026	57738353	57738430
325	CARD8	chr19	-	48242539	48242644	0.0110272	0.946,0.01,0.01	0.0,0.0,0.02	0.315		325	GBF1	chr10	+	102379520	102379729	102379520	102379651	102379852	102379954	0	0.002,0.029,0.013	0.47,0.983,1.0	-0.803		325	SRSF5	chr14	+	69771193	69772005	69771196	69772005	69770994	69771105	0	0.975,0.963,0.888	0.808,0.845,0.846	0.109			325	NA	chr11	+	57811398	57811486	57814310	57814373
326	SNRPA	chr19	+	40757331	40757441	0.000892739	0.996,1.0,0.963	0.868,1.0,0.997	0.031		326	TDP1	chr14	+	89980539	89980679	89980539	89980632	89984515	89984683	0.01287	0.93,0.023,0.132	0.283,0.002,0.003	0.266		326	EXD2	chr14	+	69234699	69235031	69234773	69235031	69230471	69230598	0.165082	1.0,0.99,0.88	1.0,0.915,0.882	0.024			326	PFKP	chr10	+	3103778	3103944	3105114	3105159
327	SNRPA	chr19	+	40757331	40757504	9.4246e-06	0.998,1.0,0.982	0.912,1.0,0.998	0.023		327	ZSWIM8	chr10	+	73797376	73797609	73797376	73797605	73797780	73798070	0.00578876	0.0,0.005,0.051	0.002,0.228,0.597	-0.257		327	CKAP2	chr13	+	52460895	52460974	52460898	52460974	52456522	52456607	0.0121156	0.931,0.0,0.261	0.783,0.741,0.75	-0.361			327	CACNB3	chr12	+	48823680	48823803	48824257	48824373
328	SNRPA	chr19	+	40757366	40757504	0.000109823	0.997,1.0,0.967	0.792,1.0,0.996	0.059		328	ZSWIM8	chr10	+	73799001	73799490	73799001	73799053	73800010	73800194	1	1.0,1.0,0.972	1.0,1.0,1.0	-0.009		328	ERCC5	chr13	+	102873258	102873343	102873260	102873343	102872197	102872398	1	0.982,0.992,1.0	1.0,1.0,1.0	-0.009			328	CACNB3	chr12	+	48824948	48824968	48825162	48825243
329	SNRPA	chr19	+	40758783	40758869	0.598069	0.0,0.03,0.01	0.0,0.0,0.0	0.013		329	ZSWIM8	chr10	+	73800010	73800194	73800010	73800170	73800295	73800472	0.000828847	0.049,0.247,0.272	0.285,0.531,0.402	-0.217		329	ZNF302	chr19	+	34683991	34686396	34684251	34686396	34683154	34683238	0.0127562	0.08,0.489,0.589	0.232,0.953,1.0	-0.342			329	CTSC	chr11	-	88309162	88309318	88312387	88312554
330	RPL18A	chr19	+	17861292	17861307	1	1.0,1.0,0.941	1.0,1.0,1.0	-0.02		330	BTAF1	chr10	+	91959064	91959282	91959064	91959154	91959784	91959880	2.79169e-07	0.995,0.689,0.763	0.947,0.982,0.971	-0.151		330	ATXN3	chr14	-	92083125	92083258	92083125	92083235	92088729	92088817	0.305074	1.0,1.0,0.944	1.0,1.0,1.0	-0.019			330	SNHG1	chr11	-	62854518	62854551	62854887	62854938
331	RPL18A	chr19	+	17861292	17861307	0.136227	0.989,0.713,0.871	1.0,0.936,0.895	-0.086		331	NARF	chr17	+	82459991	82460323	82459991	82460072	82464286	82464430	0.152395	0.418,0.12,0.184	0.141,0.496,0.53	-0.148		331	TPT1	chr13	-	45333470	45337553	45333470	45337388	45338659	45338776	1	0.262,0.061,0.104	0.04,0.205,0.207	-0.008			331	C11orf80	chr11	+	66788159	66788269	66796280	66796364
332	RPL18A	chr19	+	17861292	17861472	0.00619596	0.999,0.965,0.993	1.0,0.998,0.996	-0.012		332	LRRC37BP1	chr17	+	30631754	30632099	30631754	30631895	30633097	30633390	1	1.0,0.991,0.994	1.0,1.0,1.0	-0.005		332	TPT1-AS1	chr13	+	45377060	45377215	45377111	45377215	45369958	45370182	1	1.0,1.0,0.925	1.0,1.0,1.0	-0.025			332	C11orf54	chr11	+	93755209	93755386	93757315	93757465
333	RPL18A	chr19	+	17861424	17861472	2.14966e-14	0.998,0.928,0.987	1.0,0.997,0.995	-0.026		333	RHOT2	chr16	+	668104	668236	668104	668154	668352	668411	1	1.0,1.0,0.983	1.0,1.0,1.0	-0.006		333	TPT1-AS1	chr13	+	45377060	45377215	45377139	45377215	45369958	45370182	0.466784	1.0,1.0,0.891	1.0,1.0,1.0	-0.036			333	RAB6A	chr11	-	73718612	73718718	73718784	73718890
334	RPL18A	chr19	+	17861424	17861472	1	1.0,1.0,0.996	1.0,1.0,1.0	-0.001		334	XPNPEP1	chr10	-	109875527	109877867	109877789	109877867	109873366	109873427	4.87075e-13	0.914,1.0,0.946	1.0,1.0,1.0	-0.047		334	RNF126	chr19	-	651610	651855	651610	651784	652232	652296	1	0.999,1.0,0.996	1.0,1.0,1.0	-0.002			334	DGKZ	chr11	+	46368001	46368079	46369493	46369550
335	SAE1	chr19	+	47143493	47143605	1	1.0,1.0,0.978	1.0,0.995,1.0	-0.006		335	PPP2R2D	chr10	+	131940581	131940841	131940581	131940694	131943967	131944145	4.00132e-05	0.006,0.04,0.245	0.0,1.0,1.0	-0.57		335	RNF126	chr19	-	651610	651915	651610	651784	652232	652296	1	0.998,1.0,0.995	1.0,1.0,1.0	-0.002			335	DGKZ	chr11	+	46368004	46368079	46369493	46369550
336	SAE1	chr19	+	47151995	47152053	1	0.0,0.0,0.0	0.0,0.0,0.0	0		336	ZNF33A	chr10	+	38016870	38017020	38016870	38017015	38017290	38017386	0.000368089	0.0,0.0,0.132	0.0,0.0,0.0	0.044		336	RNF126	chr19	-	651610	651915	651610	651855	652232	652296	1	0.002,0.123,0.086	0.34,0.0,0.0	-0.043			336	ACAD8	chr11	+	134257087	134257257	134258514	134258624
337	SAE1	chr19	+	47180145	47180303	0.0799725	0.002,0.043,0.0	0.0,0.0,0.0	0.015		337	TIMELESS	chr12	-	56423583	56423707	56423624	56423707	56423273	56423475	0.0916105	0.376,1.0,1.0	0.775,1.0,1.0	-0.133		337	RBM26	chr13	-	79365577	79365733	79365577	79365718	79366054	79366195	0	0.106,0.162,0.148	0.623,0.95,0.989	-0.715			337	PAK1	chr11	-	77353535	77353599	77355667	77355842
338	SAE1	chr19	+	47197232	47197377	1.51546e-09	0.877,0.97,0.966	0.961,1.0,1.0	-0.049		338	ANK3	chr10	-	60080536	60080618	60080572	60080618	60067934	60068009	1	1.0,1.0,0.964	1.0,1.0,1.0	-0.012		338	SUPT20H	chr13	-	37017244	37017364	37017244	37017328	37019341	37019397	0.0237898	0.986,0.86,0.913	0.982,0.708,0.737	0.111			338	DTX4	chr11	+	59189161	59189323	59191113	59191175
339	SAE1	chr19	+	47197232	47197377	1	1.0,1.0,1.0	0.926,1.0,1.0	0.025		339	ZWINT	chr10	-	56358804	56358947	56358908	56358947	56358555	56358687	9.29533e-09	0.956,1.0,0.835	1.0,1.0,1.0	-0.07		339	SUPT20H	chr13	-	37022010	37022317	37022010	37022080	37024034	37024193	1	0.927,0.346,0.686	0.907,0.541,0.541	-0.01			339	RPS3	chr11	+	75402351	75402379	75404019	75404207
340	SAE1	chr19	+	47203670	47203740	1	1.0,1.0,1.0	0.958,1.0,1.0	0.014		340	NRP1	chr10	-	33202890	33202995	33202911	33202995	33197649	33197709	7.06335e-13	0.799,0.928,0.483	1.0,1.0,1.0	-0.263		340	SUPT20H	chr13	-	37022010	37023044	37022010	37022080	37024034	37024193	1	0.925,0.356,0.564	0.821,0.387,0.393	0.081			340	RPS3	chr11	+	75402351	75402446	75404019	75404207
341	SAE1	chr19	+	47203670	47203740	1	1.0,1.0,0.998	1.0,1.0,1.0	-0.001		341	PARD3	chr10	-	34347955	34348115	34347964	34348115	34341626	34341816	0.749139	0.488,0.531,0.335	0.011,0.976,0.948	-0.194		341	SUPT20H	chr13	-	37022010	37023044	37022010	37022317	37024034	37024193	0.00118578	0.979,0.833,0.455	0.178,0.56,0.571	0.319			341	SNX19	chr11	-	130907952	130908083	130910017	130910137
342	BRSK1	chr19	+	55304049	55304110	1	1.0,1.0,1.0	0.983,1.0,1.0	0.006		342	RPS2	chr16	-	1962496	1962909	1962735	1962909	1962060	1962270	1	1.0,0.999,0.999	0.999,1.0,1.0	0		342	EXOSC8	chr13	+	37004476	37004561	37004515	37004561	37002933	37003007	0.885168	0.01,0.38,0.172	0.07,0.266,0.315	-0.03			342	HSD17B12	chr11	+	43754045	43754121	43798319	43798427
343	RTN2	chr19	-	45486054	45486113	1	1.0,0.974,0.996	1.0,1.0,1.0	-0.01		343	RPS2	chr16	-	1962735	1963256	1963148	1963256	1962496	1962656	1	1.0,0.999,1.0	1.0,1.0,1.0	0		343	SEZ6L2	chr16	-	29896821	29897121	29896821	29896911	29897852	29897984	1	1.0,1.0,0.985	1.0,1.0,1.0	-0.005			343	CCDC90B	chr11	-	83274638	83274740	83278725	83278829
344	ETHE1	chr19	-	43508774	43508864	1	1.0,1.0,0.997	1.0,1.0,1.0	-0.001		344	RPS2	chr16	-	1963652	1964365	1964275	1964365	1963148	1963256	0.0517034	0.012,0.062,0.133	0.106,0.015,0.017	0.023		344	AP3D1	chr19	-	2108686	2108876	2108686	2108766	2109085	2109207	0.830758	0.0,0.052,0.012	0.071,0.0,0.0	-0.002			344	CCDC90B	chr11	-	83274638	83274740	83280140	83280260
345	ETHE1	chr19	-	43526514	43526659	0.00205616	1.0,0.124,0.932	1.0,1.0,1.0	-0.315		345	PIDD1	chr11	-	800332	800451	800383	800451	800130	800244	0.00480229	1.0,1.0,0.86	1.0,1.0,0.99	-0.043		345	AP3D1	chr19	-	2112859	2112967	2112859	2112931	2113335	2113413	0.15626	0.543,0.621,0.471	0.153,0.516,0.527	0.146			345	SLIT1	chr10	-	97006482	97006720	97010992	97011130
346	PPFIA3	chr19	+	49130377	49130599	1	1.0,1.0,0.967	1.0,1.0,1.0	-0.011		346	NDUFV2	chr18	+	9124873	9124996	9124873	9124983	9126830	9126907	0.138792	0.007,0.032,0.067	0.056,0.002,0.004	0.015		346	AP3D1	chr19	-	2116604	2116796	2116604	2116746	2117221	2117367	0.420284	0.006,0.052,0.041	0.143,0.042,0.025	-0.037			346	DDX6	chr11	-	118765208	118765355	118768222	118768352
347	COX6B1	chr19	+	35651232	35651349	1	0.999,1.0,0.995	1.0,1.0,1.0	-0.002		347	CDKN1C	chr11	-	2884669	2885466	2885201	2885466	2883998	2884134	1	1.0,1.0,0.99	1.0,1.0,1.0	-0.003		347	ANKRD10	chr13	-	110900529	110900694	110900529	110900661	110906032	110906124	1	1.0,1.0,0.954	1.0,1.0,1.0	-0.015			347	CLUAP1	chr16	+	3506330	3506415	3508288	3508468
348	COX6B1	chr19	+	35654570	35654671	1	1.0,1.0,0.987	1.0,1.0,1.0	-0.004		348	BSCL2	chr11	-	62690786	62691141	62691074	62691141	62690611	62690692	1	1.0,0.979,0.995	1.0,1.0,1.0	-0.009		348	CDC16	chr13	+	114236798	114236896	114236801	114236896	114236644	114236699	5.04495e-05	1.0,0.964,0.841	0.934,1.0,0.996	-0.042			348	MED17	chr11	+	93801834	93801972	93807517	93807635
349	CLASRP	chr19	+	45052070	45052168	1	1.0,1.0,0.981	1.0,1.0,1.0	-0.006		349	BSCL2	chr11	-	62705300	62705617	62705467	62705617	62702467	62702549	1	1.0,1.0,0.983	1.0,1.0,1.0	-0.006		349	CDC16	chr13	+	114239309	114239490	114239349	114239490	114238989	114239028	0.00719573	0.0,0.0,0.05	0.231,0.006,0.006	-0.064			349	AKAP8L	chr19	-	15403474	15403555	15403657	15403715
350	SIPA1L3	chr19	+	38142572	38142710	1	1.0,1.0,0.956	1.0,1.0,1.0	-0.015		350	VRK3	chr19	-	50020461	50020647	50020584	50020647	50016023	50016163	0.0555161	0.01,0.115,0.149	0.0,0.539,0.585	-0.283		350	CDK8	chr13	+	26401465	26401624	26401468	26401624	26401268	26401347	0.0540968	0.636,0.897,0.839	0.462,0.992,0.992	-0.025			350	USP28	chr11	-	113806488	113806584	113808297	113808437
351	SIPA1L3	chr19	+	38162252	38162371	1	1.0,1.0,0.964	1.0,1.0,1.0	-0.012		351	NDUFV1	chr11	+	67606957	67607324	67606957	67607076	67608395	67608478	0.821298	0.002,0.028,0.071	0.09,0.027,0.035	-0.017		351	ZNF333	chr19	+	14716993	14717733	14717656	14717733	14716111	14716238	5.77631e-06	0.962,0.734,1.0	1.0,1.0,1.0	-0.101			351	CAPRIN1	chr11	+	34090528	34090678	34091905	34092056
352	CADM4	chr19	-	43624113	43624242	1	0.998,0.996,0.998	1.0,1.0,1.0	-0.003		352	PSMC3	chr11	-	47424045	47424183	47424108	47424183	47422829	47422973	1	1.0,0.987,1.0	1.0,1.0,1.0	-0.004		352	PCDH17	chr13	+	57666652	57666833	57666660	57666833	57666467	57666526	1	0.008,0.125,0.078	0.794,0.007,0.0	-0.197			352	IARS1	chr9	-	92229000	92229126	92240855	92240961
353	RAB4B	chr19	+	40783777	40783840	4.11581e-14	0.932,0.708,0.924	1.0,1.0,1.0	-0.145		353	NA	chr17	-	47056455	47056753	47056459	47056753	47033277	47033381	1	0.0,0.176,0.117	1.0,0.0,0.0	-0.236		353	SCFD1	chr14	+	30673234	30673347	30673256	30673347	30670255	30670395	0.00207624	0.499,0.167,0.224	0.222,0.95,0.937	-0.406			353	SEC16A	chr9	-	136445051	136445111	136445644	136445719
354	EGLN2	chr19	+	40806554	40806674	1.17269e-05	1.0,0.734,1.0	1.0,1.0,1.0	-0.089		354	MARK2	chr11	+	63903985	63904354	63903985	63904147	63904785	63905043	5.05922e-05	0.0,0.152,0.042	0.03,0.0,0.0	0.055		354	SCFD1	chr14	+	30700187	30700258	30700190	30700258	30694772	30694869	1	1.0,1.0,0.976	1.0,1.0,1.0	-0.008			354	MED13L	chr12	-	116111427	116111512	116237467	116237705
355	TTYH1	chr19	+	54416055	54416924	0.0975824	0.01,0.004,0.026	0.0,0.0,0.0	0.013		355	CDK5RAP3	chr17	+	47971121	47971171	47971121	47971152	47971361	47971407	3.06881e-08	0.303,0.002,0.159	0.0,0.0,0.049	0.138		355	PSMA3	chr14	+	58252118	58252242	58252123	58252242	58247749	58247832	1	1.0,0.996,0.931	0.837,1.0,1.0	0.03			355	TTC23	chr15	-	99245388	99245510	99249170	99249799
356	TTYH1	chr19	+	54421276	54421388	1	0.999,1.0,0.997	1.0,0.989,0.992	0.005		356	CDK5RAP3	chr17	+	47973518	47973693	47973518	47973650	47973930	47974031	0	0.046,0.14,0.122	0.34,0.296,0.382	-0.237		356	CPNE1	chr20	-	35626566	35626803	35626566	35626800	35627279	35627413	1.37875e-14	0.684,0.45,0.382	0.279,0.015,0.014	0.403			356	MFSD14B	chr9	+	94440984	94441099	94444963	94445182
357	TTYH1	chr19	+	54429306	54429379	0	0.998,0.933,0.918	1.0,1.0,1.0	-0.05		357	CDK5RAP3	chr17	+	47973518	47973696	47973518	47973650	47973930	47974031	0.000461795	0.043,0.114,0.087	0.057,0.29,0.375	-0.159		357	CPNE1	chr20	-	35626566	35626826	35626566	35626800	35627279	35627413	1.30081e-11	0.071,0.209,0.142	0.221,0.0,0.0	0.067			357	SH3GLB2	chr9	-	129010669	129010693	129012235	129012298
358	TTYH1	chr19	+	54429881	54429957	1	1.0,0.998,0.994	0.993,1.0,1.0	0		358	CDK5RAP3	chr17	+	47973930	47974035	47973930	47974031	47974399	47974448	1	0.0,0.0,0.0	0.003,0.0,0.0	-0.001		358	CPNE1	chr20	-	35632162	35632248	35632162	35632234	35632310	35632385	0.000146245	0.948,0.073,0.178	0.108,0.001,0.002	0.363			358	SH3GLB2	chr9	-	129012235	129012298	129014410	129014503
359	TTYH1	chr19	+	54429881	54429957	2.63261e-07	1.0,1.0,1.0	0.815,1.0,1.0	0.062		359	GANAB	chr11	-	62639626	62639731	62639630	62639731	62639358	62639467	1	1.0,0.998,1.0	1.0,1.0,1.0	-0.001		359	CPNE1	chr20	-	35658929	35659014	35658929	35658982	35664759	35664900	2.78208e-13	0.826,0.555,0.888	0.957,0.997,1.0	-0.228			359	GALT	chr9	+	34647491	34647705	34647831	34647961
360	TTYH1	chr19	+	54430549	54430605	0.000932704	1.0,1.0,1.0	0.949,1.0,1.0	0.017		360	CPSF7	chr11	-	61419921	61420094	61419948	61420094	61416104	61416519	0.698582	0.558,0.359,0.483	0.277,0.752,0.725	-0.118		360	ATP5MC2	chr12	-	53669870	53670114	53669870	53669948	53672575	53672645	1.62133e-07	0.304,0.037,0.063	0.019,0.03,0.029	0.109			360	GALT	chr9	+	34647831	34647961	34648114	34648171
361	TTYH1	chr19	+	54430549	54430605	1	1.0,1.0,0.999	1.0,1.0,1.0	0		361	CPSF7	chr11	-	61429840	61429922	61429913	61429922	61429181	61429290	6.04739e-14	0.155,0.02,0.097	0.188,0.328,0.332	-0.192		361	PCBP2	chr12	+	53459799	53461143	53461014	53461143	53459271	53459403	0	0.094,0.09,0.073	0.073,0.025,0.027	0.044			361	GALT	chr9	+	34648114	34648171	34648333	34648456
362	TTYH1	chr19	+	54430812	54430905	1	1.0,1.0,1.0	1.0,0.999,0.997	0.001		362	CPSF7	chr11	-	61429886	61429922	61429913	61429922	61429181	61429290	7.0506e-11	0.191,0.026,0.135	0.23,0.386,0.391	-0.218		362	PCBP2	chr12	+	53462480	53462567	53462492	53462567	53461014	53461143	1.43226e-05	0.347,0.433,0.45	0.353,0.215,0.213	0.15			362	UNC13B	chr9	+	35243290	35243364	35258992	35259050
363	TTYH1	chr19	+	54435827	54435873	1	1.0,1.0,0.996	0.989,1.0,1.0	0.002		363	SF1	chr11	-	64767566	64767844	64767570	64767844	64767191	64767251	0.0325618	0.017,0.15,0.169	0.055,0.309,0.306	-0.111		363	PCBP2	chr12	+	53468776	53468832	53468779	53468832	53467220	53467293	0	0.924,0.891,0.935	0.993,0.991,0.993	-0.076			363	NTRK2	chr9	+	84669301	84669423	84669679	84669888
364	TTYH1	chr19	+	54435827	54435873	6.11076e-13	0.944,0.961,0.934	0.872,0.903,0.906	0.053		364	ANXA2	chr15	-	60352378	60352476	60352382	60352476	60351723	60351819	1	0.0,0.039,0.115	0.165,0.008,0.01	-0.01		364	PCBP2	chr12	+	53468776	53468832	53468779	53468832	53467804	53467843	0.126868	0.738,0.863,0.81	0.906,0.438,0.445	0.207			364	MPDZ	chr9	-	13113930	13114021	13115247	13115334
365	ZNF431	chr19	+	21151078	21151198	0.317266	0.546,0.0,0.093	0.519,0.007,0.005	0.036		365	ANXA2	chr15	-	60357138	60357236	60357145	60357236	60355918	60355998	1.56643e-12	0.148,0.106,0.047	0.102,0.0,0.0	0.066		365	PWP1	chr12	+	107692971	107693096	107692999	107693096	107692813	107692899	1	0.0,0.013,0.063	0.11,0.003,0.008	-0.015			365	MPDZ	chr9	-	13196120	13196230	13205035	13205107
366	DDA1	chr19	+	17315933	17315995	1	1.0,1.0,0.965	1.0,1.0,1.0	-0.012		366	ANXA2	chr15	-	60360930	60361054	60360940	60361054	60357145	60357236	0	0.045,0.039,0.054	0.157,0.149,0.119	-0.096		366	ZNF384	chr12	-	6678126	6678460	6678126	6678343	6678945	6679183	1	1.0,1.0,0.993	1.0,1.0,1.0	-0.002			366	NDUFA8	chr9	-	122148111	122148277	122152244	122152408
367	SLC35E1	chr19	-	16555151	16555397	1	1.0,1.0,0.97	1.0,1.0,1.0	-0.01		367	CCDC82	chr11	-	96364979	96365150	96365126	96365150	96358992	96359178	1	1.0,1.0,0.985	1.0,1.0,1.0	-0.005		367	ZNF384	chr12	-	6679454	6679525	6679454	6679521	6688166	6688226	0.00571804	1.0,0.973,1.0	0.015,0.995,0.987	0.325			367	PCID2	chr13	-	113185484	113185560	113190871	113190975
368	SLC35E1	chr19	-	16571511	16571582	1	1.0,1.0,0.935	1.0,1.0,1.0	-0.022		368	IFITM1	chr11	+	314039	314392	314039	314356	314921	315272	0.059246	0.0,0.033,0.008	0.003,0.0,0.0	0.013		368	KMT2D	chr12	-	49022279	49022411	49022279	49022353	49022589	49022875	2.51015e-07	0.122,0.007,0.205	0.009,0.03,0.02	0.092			368	CS	chr12	-	56283791	56283857	56285915	56286023
369	BABAM1	chr19	+	17268755	17269091	1	1.0,1.0,0.982	1.0,1.0,1.0	-0.006		369	MINK1	chr17	+	4886450	4886626	4886450	4886617	4887109	4887179	0.22646	0.994,0.834,0.978	0.947,1.0,0.995	-0.045		369	CTDNEP1	chr17	-	7247063	7247182	7247063	7247177	7247276	7247343	1	1.0,0.999,0.99	1.0,0.987,0.991	0.004			369	SSBP4	chr19	+	18431352	18431418	18431646	18431706
370	BABAM1	chr19	+	17268793	17269091	1	1.0,1.0,0.983	1.0,1.0,1.0	-0.006		370	RRM1	chr11	+	4119844	4119970	4119844	4119928	4121603	4121765	3.71795e-13	0.0,0.07,0.054	0.0,0.0,0.0	0.041		370	ARL6IP4	chr12	+	122981570	122981879	122981594	122981879	122981128	122981266	1	0.37,0.117,0.278	0.012,0.564,0.56	-0.124			370	TJP2	chr9	+	69248011	69248224	69251034	69251364
371	BABAM1	chr19	+	17268801	17269091	1	1.0,1.0,0.975	1.0,1.0,1.0	-0.008		371	NUP98	chr11	-	3760387	3760626	3760538	3760626	3753315	3753408	0.651004	0.0,0.0,0.04	0.031,0.0,0.014	-0.002		371	ARL6IP4	chr12	+	122981570	122981879	122981594	122981879	122981128	122981299	1	0.531,0.21,0.315	0.051,0.664,0.645	-0.101			371	RABGAP1	chr9	+	122971664	122971952	122984484	122984719
372	BABAM1	chr19	+	17271596	17271655	0.00392922	0.997,0.99,1.0	0.458,1.0,1.0	0.176		372	NUP98	chr11	-	3760487	3760626	3760538	3760626	3753315	3753408	8.50319e-12	0.043,0.002,0.101	0.255,0.831,0.791	-0.577		372	NSFL1C	chr20	-	1445665	1446149	1445665	1445830	1452492	1452630	1.24466e-05	0.03,0.116,0.122	0.188,0.188,0.193	-0.1			372	EIF3K	chr19	+	38632429	38632496	38634992	38635118
373	BABAM1	chr19	+	17273903	17274024	0.000556212	1.0,0.848,0.827	0.895,1.0,0.989	-0.07		373	GNAS	chr20	+	58898940	58899162	58898940	58898985	58903530	58903585	1	0.057,0.042,0.046	0.054,0.042,0.043	0.002		373	NSFL1C	chr20	-	1454966	1455132	1454966	1455037	1458199	1458274	0.860455	0.997,0.996,0.968	1.0,0.994,0.981	-0.005			373	FXYD6	chr11	-	117840236	117840368	117841147	117841184
374	FAM32A	chr19	+	16190519	16190573	0.000780699	0.992,0.941,0.967	0.814,1.0,1.0	0.029		374	KIAA1549L	chr11	+	33541801	33544336	33541801	33542146	33544766	33545378	1.64601e-06	0.9,0.422,0.7	0.815,0.995,1.0	-0.263		374	RNF10	chr12	+	120563331	120563623	120563346	120563623	120562944	120563070	0.493924	0.417,0.07,0.111	0.073,0.368,0.391	-0.078			374	FXYD6-FXYD2	chr11	-	117840318	117840368	117841147	117841184
375	RFXANK	chr19	+	19200818	19200893	5.85494e-11	0.0,0.13,0.002	0.0,0.001,0.0	0.044		375	SERPING1	chr11	+	57606009	57606547	57606009	57606213	57611716	57611936	0.479263	1.0,1.0,0.957	1.0,1.0,1.0	-0.014		375	STAT2	chr12	-	56348923	56349083	56348923	56349059	56349162	56349261	0.00124341	0.0,0.0,0.402	0.0,0.001,0.0	0.134			375	FXYD6	chr11	-	117840343	117840368	117841147	117841184
376	DDX39A	chr19	-	14410420	14410605	3.74996e-14	0.833,0.205,0.369	0.078,0.001,0.005	0.441		376	OLMALINC	chr10	+	100373567	100374083	100373567	100374012	100380982	100381109	0	0.772,0.369,0.27	0.065,0.001,0.0	0.448		376	CASC3	chr17	+	40167370	40167612	40167497	40167612	40166796	40166861	0.000896865	0.065,0.055,0.144	0.086,0.711,0.695	-0.409			376	HEXA	chr15	-	72346526	72346710	72347685	72347758
377	DDX39A	chr19	-	14410547	14410605	2.13071e-10	0.833,0.13,0.218	0.057,0.001,0.0	0.374		377	OLMALINC	chr10	+	100373567	100374080	100373567	100374012	100381215	100381448	0	0.061,0.191,0.094	0.071,0.001,0.0	0.091		377	SMARCC2	chr12	-	56185029	56185111	56185029	56185092	56186154	56186240	0.000412999	0.603,0.997,1.0	1.0,0.997,0.998	-0.132			377	SPG21	chr15	-	64974601	64974747	64976474	64976555
378	COL6A1	chr21	+	45999152	45999218	1	1.0,1.0,0.998	1.0,1.0,1.0	-0.001		378	OLMALINC	chr10	+	100373567	100374134	100373567	100374012	100381215	100381448	0	0.061,0.191,0.111	0.071,0.001,0.0	0.097		378	MYL6	chr12	+	56158680	56158711	56158683	56158711	56158355	56158404	2.17761e-08	0.061,0.059,0.079	0.06,0.195,0.195	-0.084			378	TPM2	chr9	-	35684731	35684807	35685063	35685139
379	GPX4	chr19	+	1106180	1106266	1	1.0,1.0,0.984	0.994,1.0,1.0	-0.003		379	PFKP	chr10	+	3109354	3109609	3109354	3109480	3112221	3112286	1.72669e-07	0.007,0.011,0.049	0.0,0.0,0.0	0.022		379	MYL6	chr12	+	56159497	56159622	56159586	56159622	56158683	56158711	0	0.042,0.051,0.046	0.005,0.03,0.027	0.026			379	ODF2	chr9	+	128469182	128469353	128471307	128471468
380	GPX4	chr19	+	1106241	1106266	1	1.0,1.0,0.994	0.998,1.0,1.0	-0.001		380	GPI	chr19	+	34381465	34381598	34381465	34381519	34393247	34393308	0.0175328	0.001,0.004,0.017	0.031,0.007,0.004	-0.007		380	MYL6	chr12	+	56159586	56159730	56159622	56159730	56158683	56158711	1	1.0,0.992,0.999	1.0,1.0,1.0	-0.003			380	ODF2	chr9	+	128469182	128469353	128471307	128471468
381	MIR7-3HG	chr19	+	4770084	4770221	1	0.0,0.0,0.029	0.016,0.002,0.0	0.004		381	ATP5MG	chr11	+	118406936	118407097	118406936	118406976	118408999	118409199	1	0.999,1.0,0.998	1.0,1.0,1.0	-0.001		381	MYL6	chr12	+	56159586	56160148	56159974	56160148	56158683	56158711	0.000414022	0.999,0.911,0.975	0.999,0.919,0.926	0.014			381	CIZ1	chr9	-	128187862	128187934	128190328	128190444
382	MIR7-3HG	chr19	+	4770087	4770221	1	0.0,0.0,0.011	0.0,0.0,0.0	0.004		382	TRPT1	chr11	-	64224794	64224970	64224800	64224970	64224542	64224717	9.18542e-06	0.039,0.158,0.073	0.017,0.014,0.032	0.069		382	MYL6	chr12	+	56159974	56160148	56160024	56160148	56159586	56159622	1	0.979,1.0,1.0	1.0,0.997,0.996	-0.005			382	G3BP2	chr4	-	75657556	75657730	75658842	75658924
383	MIR7-3HG	chr19	+	4770282	4770449	0	0.0,0.069,0.114	0.012,0.0,0.0	0.057		383	PPME1	chr11	+	74250953	74251715	74250953	74251018	74253491	74254703	1	1.0,1.0,0.989	1.0,1.0,1.0	-0.004		383	ELOB	chr16	-	2775450	2775625	2775450	2775556	2776992	2777127	1.26898e-10	0.026,0.165,0.149	0.194,0.221,0.216	-0.097			383	MAEA	chr4	+	1315396	1315600	1322380	1322503
384	EEF2	chr19	-	3981946	3982052	1	1.0,0.998,1.0	1.0,1.0,1.0	-0.001		384	GSK3A	chr19	-	42232929	42233205	42233109	42233205	42232495	42232682	0.49573	0.0,0.042,0.097	0.543,0.014,0.019	-0.146		384	TDG	chr12	+	103982798	103982934	103982819	103982934	103980892	103980962	0.0654801	1.0,1.0,0.87	1.0,1.0,1.0	-0.043			384	FGFR3	chr4	+	1802913	1803064	1803691	1803836
385	KDM4B	chr19	+	5032865	5033031	1	1.0,1.0,0.959	1.0,0.939,1.0	0.007		385	GSK3A	chr19	-	42236593	42236716	42236605	42236716	42234547	42234678	1.94314e-06	0.019,0.146,0.145	0.09,0.03,0.029	0.054		385	HSP90B1	chr12	+	103932276	103932418	103932278	103932418	103931520	103931623	1	1.0,1.0,1.0	1.0,1.0,0.999	0			385	TNNT1	chr19	-	55140882	55140912	55145543	55145565
386	KDM4B	chr19	+	5071009	5071059	0.000290152	1.0,1.0,1.0	0.435,1.0,0.965	0.2		386	GSK3A	chr19	-	42239951	42240142	42239954	42240142	42236857	42236941	0.000773243	0.0,0.0,0.143	0.056,0.0,0.0	0.029		386	HSP90B1	chr12	+	103932276	103932418	103932280	103932418	103931520	103931623	1	1.0,1.0,0.993	1.0,1.0,1.0	-0.002			386	RAP1GDS1	chr4	+	98343138	98343261	98352475	98352601
387	KDM4B	chr19	+	5119117	5119219	1	1.0,0.97,0.618	0.893,0.915,0.884	-0.035		387	MRPL21	chr11	-	68893321	68893455	68893402	68893455	68892889	68892993	3.5238e-12	0.067,0.128,0.103	0.023,0.01,0.0	0.088		387	POLE	chr12	-	132632314	132632508	132632314	132632488	132632663	132632795	0.00204966	1.0,1.0,0.864	1.0,1.0,1.0	-0.045			387	RAP1GDS1	chr4	+	98404476	98404602	98416744	98416888
388	PTPRS	chr19	-	5216719	5216767	3.05202e-06	0.231,0.294,0.279	0.264,0.092,0.095	0.118		388	TNKS1BP1	chr11	-	57320064	57320712	57320078	57320712	57317817	57317887	1	0.0,0.103,0.047	0.254,0.0,0.003	-0.036		388	MMP17	chr12	+	131849801	131850059	131849938	131850059	131845296	131845449	0	0.256,0.699,0.714	1.0,0.996,0.996	-0.441			388	ASPH	chr8	-	61618977	61619019	61633682	61633727
389	PTPRS	chr19	-	5218786	5218798	6.40641e-12	0.897,0.868,0.784	0.852,0.985,0.988	-0.092		389	CEP164	chr11	+	117408889	117409028	117408889	117409004	117409617	117409965	0.0136155	0.015,0.594,0.319	0.484,0.003,0.003	0.146		389	FLII	chr17	-	18254520	18254682	18254520	18254619	18254768	18254854	1	1.0,0.998,0.998	1.0,1.0,1.0	-0.001			389	FBLN1	chr22	+	45531264	45531324	45533062	45533164
390	PTPRS	chr19	-	5219309	5219467	1	1.0,1.0,0.996	1.0,1.0,1.0	-0.001		390	RNF214	chr11	+	117238600	117239111	117238600	117238646	117239800	117239860	0.00994696	1.0,1.0,0.907	1.0,1.0,1.0	-0.031		390	USP5	chr12	+	6863144	6863377	6863185	6863377	6862469	6862558	3.0265e-08	0.003,0.048,0.024	0.003,0.003,0.003	0.022			390	FBLN1	chr22	+	45547084	45547204	45548612	45548744
391	PTPRS	chr19	-	5229315	5229342	9.27212e-10	0.007,0.082,0.099	0.063,0.25,0.241	-0.122		391	CNIH2	chr11	+	66282258	66282353	66282258	66282327	66282732	66282780	0	0.011,0.015,0.071	0.141,0.121,0.166	-0.11		391	HNRNPA1	chr12	+	54281352	54281502	54281385	54281502	54280725	54280822	1	0.001,0.006,0.012	0.003,0.007,0.006	0.001			391	CAST	chr5	+	96695835	96695907	96722638	96722698
392	PTPRS	chr19	-	5229490	5229684	1.76511e-06	0.999,0.984,0.949	0.992,0.875,0.925	0.047		392	FIBP	chr11	-	65885508	65885663	65885529	65885663	65885077	65885186	0.806198	0.814,0.324,0.144	0.092,0.402,0.416	0.124		392	HNRNPA1	chr12	+	54282051	54282300	54282089	54282300	54281794	54281941	1	0.0,0.001,0.002	0.0,0.0,0.0	0.001			392	FNBP1	chr9	-	129915965	129915980	129923843	129924026
393	PTPRS	chr19	-	5262963	5262972	1	0.0,0.0,0.005	0.001,0.0,0.0	0.001		393	TSPAN4	chr11	+	862549	864352	862549	862741	864436	864511	0.000126102	0.0,0.005,0.076	0.039,0.0,0.0	0.014		393	HNRNPA1	chr12	+	54283078	54283234	54283213	54283234	54282572	54282665	1	1.0,0.999,1.0	1.0,1.0,1.0	0			393	UFSP2	chr4	-	185415709	185415867	185418440	185418507
394	PTPRS	chr19	-	5273441	5273583	1	1.0,1.0,0.999	1.0,1.0,1.0	0		394	GMFB	chr14	-	54482121	54482202	54482152	54482202	54481394	54481458	0.000404451	0.961,0.003,0.076	0.0,0.0,0.0	0.347		394	HNRNPA1	chr12	+	54283062	54283234	54283078	54283234	54282799	54282874	0.0146219	0.648,0.108,0.133	0.101,0.067,0.066	0.218			394	PALLD	chr4	+	168894578	168894677	168898492	168898714
395	SAFB2	chr19	-	5595360	5595497	9.02967e-13	1.0,1.0,1.0	0.822,1.0,1.0	0.059		395	RPS3	chr11	+	75400693	75400824	75400693	75400777	75401639	75401733	1	0.996,0.998,0.996	0.997,0.998,0.998	-0.001		395	HNRNPA1	chr12	+	54283778	54283967	54283811	54283967	54282799	54282874	0.180529	0.289,0.208,0.236	0.194,0.377,0.374	-0.071			395	TMX3	chr18	-	68700404	68700485	68701744	68701790
396	RPL36	chr19	+	5691318	5691453	1	1.0,0.999,1.0	1.0,1.0,1.0	0		396	RPS3	chr11	+	75401639	75401725	75401639	75401705	75402379	75402446	1	1.0,1.0,1.0	0.999,1.0,1.0	0		396	HNRNPA1	chr12	+	54283791	54283967	54283811	54283967	54282799	54282874	0.218337	0.326,0.235,0.268	0.223,0.418,0.415	-0.076			396	SEC24B	chr4	+	109473003	109473186	109481676	109481781
397	SAFB	chr19	+	5641593	5641658	1	1.0,1.0,0.973	1.0,1.0,1.0	-0.009		397	RPS3	chr11	+	75401639	75402446	75401639	75401733	75404019	75404207	0	0.992,0.992,0.983	0.94,0.86,0.87	0.099		397	HNRNPA1	chr12	+	54283815	54283967	54283836	54283967	54282799	54282878	0	1.0,0.996,0.967	0.91,0.949,0.954	0.05			397	SCP2	chr1	+	52941795	52941853	52948008	52948080
398	SAFB	chr19	+	5648988	5649499	3.67653e-11	1.0,0.953,0.944	1.0,0.999,1.0	-0.034		398	BAZ2A	chr12	-	56601179	56601402	56601245	56601402	56600942	56601098	1	1.0,1.0,1.0	1.0,0.995,1.0	0.002		398	HNRNPA1	chr12	+	54283811	54283967	54283891	54283967	54282842	54282874	1	1.0,1.0,1.0	1.0,1.0,1.0	0			398	SCP2	chr1	+	53027968	53028071	53038916	53039046
399	PIAS4	chr19	+	4024035	4024120	1	1.0,1.0,0.931	1.0,1.0,1.0	-0.023		399	HSD17B12	chr11	+	43680794	43681183	43680794	43680987	43750910	43750957	1.29509e-06	0.001,0.086,0.079	0.0,0.387,0.388	-0.203		399	HNRNPA1	chr12	+	54283811	54283967	54283895	54283967	54282842	54282874	1	1.0,1.0,1.0	1.0,1.0,1.0	0			399	SNHG14	chr15	+	25076856	25076990	25077033	25077316
400	PIAS4	chr19	+	4028145	4028187	6.40563e-14	0.874,1.0,0.955	1.0,1.0,1.0	-0.057		400	PRC1	chr15	-	90969446	90969623	90969523	90969623	90969078	90969120	4.07607e-07	0.988,0.847,0.947	1.0,1.0,1.0	-0.073		400	HNRNPA1	chr12	+	54283207	54283234	54283213	54283234	54283078	54283093	1	1.0,0.992,1.0	0.995,1.0,1.0	-0.001			400	BBS7	chr4	-	121835143	121835283	121839630	121839696
401	DOT1L	chr19	+	2188196	2188289	1.01642e-05	0.004,0.151,0.008	0.0,0.0,0.0	0.054		401	AKAP8L	chr19	-	15398629	15399410	15399301	15399410	15397713	15397855	1	0.108,0.254,0.387	0.025,0.443,0.442	-0.054		401	HNRNPA1	chr12	+	54283811	54283967	54283891	54283967	54283078	54283234	1	1.0,1.0,1.0	1.0,1.0,1.0	0			401	MEAF6	chr1	-	37496546	37496604	37496706	37496736
402	DOT1L	chr19	+	2191011	2191240	1	1.0,1.0,0.957	0.987,1.0,1.0	-0.01		402	ANKRD42	chr11	+	83198478	83198642	83198478	83198558	83206057	83206165	0.0103132	0.913,0.574,0.765	1.0,0.818,0.836	-0.134		402	HNRNPA1	chr12	+	54283826	54283967	54283891	54283967	54283078	54283234	1	1.0,1.0,1.0	1.0,1.0,1.0	0			402	LIMCH1	chr4	+	41676378	41676462	41680005	41680098
403	POLR2E	chr19	-	1090907	1090988	3.14068e-06	1.0,0.903,0.981	0.998,0.989,0.991	-0.031		403	TAF1D	chr11	-	93736140	93736304	93736289	93736304	93734624	93734660	1	0.98,1.0,0.995	1.0,1.0,1.0	-0.008		403	HNRNPA1	chr12	+	54283815	54283967	54283836	54283967	54283078	54283238	1	1.0,1.0,1.0	1.0,1.0,1.0	0			403	LIMCH1	chr4	+	41676381	41676462	41680005	41680098
404	R3HDM4	chr19	-	899600	899686	1	1.0,1.0,0.976	1.0,1.0,1.0	-0.008		404	EEF1G	chr11	-	62571539	62571682	62571623	62571682	62570964	62571108	1	1.0,1.0,1.0	1.0,1.0,0.999	0		404	HNRNPA1	chr12	+	54284239	54284317	54284257	54284317	54283811	54283967	2.68493e-14	0.069,0.049,0.041	0.037,0.022,0.022	0.026			404	PC	chr11	-	66952429	66952468	66957739	66957996
405	CPXM1	chr20	-	2794536	2794639	1	1.0,1.0,0.993	1.0,1.0,1.0	-0.002		405	SMPD1	chr11	+	6391383	6392196	6391383	6392156	6393215	6393387	2.69239e-05	0.0,0.0,0.07	0.0,0.0,0.0	0.023		405	CNOT2	chr12	+	70332766	70332846	70332790	70332846	70330286	70330469	1	1.0,0.971,1.0	1.0,1.0,1.0	-0.01			405	LDLR	chr19	+	11102663	11102786	11105219	11105600
406	CPXM1	chr20	-	2795598	2795896	1	1.0,1.0,1.0	0.996,1.0,1.0	0.001		406	INCENP	chr11	+	62123997	62124163	62123997	62124055	62128150	62128301	0.484308	0.994,1.0,0.947	1.0,1.0,1.0	-0.02		406	CNOT2	chr12	+	70344110	70344228	70344127	70344228	70342257	70342307	6.44228e-06	0.0,0.048,0.052	0.011,0.0,0.002	0.029			406	DGCR2	chr22	-	19056985	19057162	19063201	19063278
407	CPXM1	chr20	-	2796526	2796650	1	1.0,1.0,0.991	1.0,1.0,1.0	-0.003		407	FBXO3	chr11	-	33753110	33754500	33754454	33754500	33751522	33751607	2.94758e-08	0.0,0.312,0.021	0.0,0.0,0.0	0.111		407	PHB2	chr12	-	6967170	6967335	6967170	6967238	6967891	6968021	0.00128124	1.0,1.0,0.928	1.0,1.0,1.0	-0.024			407	MAP4	chr3	-	47867245	47867338	47869213	47869327
408	CPXM1	chr20	-	2797005	2797094	3.2914e-08	1.0,1.0,1.0	0.84,0.998,1.0	0.054		408	TECR	chr19	+	14564785	14564992	14564785	14564858	14565065	14565123	1	1.0,1.0,0.986	1.0,1.0,1.0	-0.005		408	PHB2	chr12	-	6967170	6967779	6967170	6967238	6967891	6968021	1	1.0,1.0,0.983	1.0,1.0,1.0	-0.006			408	MAP4	chr3	-	47915950	47917174	47918718	47918841
409	CPXM1	chr20	-	2797967	2798058	1	1.0,1.0,0.985	1.0,1.0,1.0	-0.005		409	POLE3	chr9	-	113409609	113410140	113410054	113410140	113407234	113408983	1	1.0,1.0,1.0	1.0,0.98,0.997	0.008		409	PHB2	chr12	-	6967170	6967779	6967170	6967335	6967891	6968021	1	1.0,1.0,0.991	1.0,1.0,1.0	-0.003			409	MAP4	chr3	-	47977864	47977933	47998637	47998879
410	EBF4	chr20	+	2709573	2709642	1	1.0,1.0,0.972	1.0,1.0,1.0	-0.009		410	IARS1	chr9	-	92253361	92256800	92256679	92256800	92251807	92251885	1	1.0,0.635,1.0	0.642,0.997,1.0	-0.001		410	PHB2	chr12	-	6968410	6968595	6968410	6968587	6969497	6969577	1	1.0,1.0,0.999	1.0,1.0,1.0	0			410	IFT122	chr3	+	129492140	129492194	129495445	129495607
411	KCNQ2	chr20	-	63446746	63446837	1	1.0,0.969,0.996	1.0,1.0,1.0	-0.012		411	IARS1	chr9	-	92269877	92269983	92269884	92269983	92268173	92268300	1.42941e-07	0.006,0.047,0.035	0.0,0.0,0.0	0.029		411	CIT	chr12	-	119690150	119690454	119690150	119690451	119697658	119697838	0.25111	0.969,0.241,0.399	0.104,0.989,1.0	-0.161			411	CCDC117	chr22	+	28773724	28773778	28780947	28781172
412	DPM1	chr20	-	50940864	50940933	0.251112	1.0,1.0,0.956	1.0,1.0,1.0	-0.015		412	PTCH1	chr9	-	95449840	95453620	95453477	95453620	95449068	95449323	1	1.0,1.0,0.966	1.0,1.0,1.0	-0.011		412	CIT	chr12	-	119690150	119690481	119690150	119690454	119697658	119697838	0.0545965	0.002,0.188,0.065	0.0,0.08,0.084	0.03			412	FOXP1	chr3	-	70972010	70972180	70972554	70972676
413	DPM1	chr20	-	50941104	50941209	0	0.027,0.068,0.056	0.0,0.0,0.0	0.05		413	VCP	chr9	-	35059442	35059801	35059492	35059801	35059063	35059219	2.64481e-07	0.002,0.085,0.09	0.071,0.0,0.0	0.035		413	CIT	chr12	-	119734163	119734406	119734163	119734357	119735159	119735357	1	0.0,0.008,0.003	0.0,0.0,0.0	0.004			413	FOXP1	chr3	-	71299819	71299880	71359149	71359244
414	DPM1	chr20	-	50941128	50941209	0	0.4,0.147,0.092	0.0,0.0,0.0	0.213		414	SPTAN1	chr9	+	128624327	128624824	128624327	128624487	128625102	128625179	0.602959	0.002,0.056,0.046	0.027,0.047,0.048	-0.006		414	PPHLN1	chr12	+	42374862	42375074	42374955	42375074	42355160	42355222	1	1.0,1.0,0.976	0.996,1.0,1.0	-0.007			414	RHEB	chr7	-	151477332	151477415	151484736	151484804
415	DPM1	chr20	-	50945736	50945762	2.46119e-08	1.0,1.0,0.903	1.0,0.996,1.0	-0.031		415	GAPVD1	chr9	+	125331925	125332060	125331925	125332017	125332509	125332629	1	1.0,0.982,1.0	1.0,1.0,1.0	-0.006		415	PRR13	chr12	+	53443390	53443773	53443486	53443773	53442694	53442733	0.00110046	1.0,1.0,0.92	1.0,1.0,1.0	-0.027			415	TFDP2	chr3	-	141963811	141963963	141970072	141970141
416	ESF1	chr20	-	13769906	13770021	1	1.0,1.0,1.0	1.0,1.0,0.997	0.001		416	HSPA5	chr9	-	125240171	125240907	125240675	125240907	125239420	125239533	1	1.0,1.0,0.996	1.0,1.0,1.0	-0.001		416	PRR13	chr12	+	53443390	53443773	53443540	53443773	53442694	53442733	2.03333e-05	1.0,0.562,0.963	1.0,1.0,1.0	-0.158			416	TFDP2	chr3	-	141993537	141993585	141995019	141995141
417	RIN2	chr20	+	19935098	19935199	1	1.0,1.0,0.99	1.0,1.0,1.0	-0.003		417	SURF2	chr9	+	133356913	133357234	133356913	133357068	133357710	133357814	0.00224959	0.048,0.222,0.224	0.0,1.0,1.0	-0.502		417	PRR13	chr12	+	53443390	53443773	53443566	53443773	53442694	53442733	0.000121801	0.991,0.628,1.0	1.0,1.0,1.0	-0.127			417	MLH1	chr3	+	37008813	37008905	37011819	37011862
418	NAA20	chr20	+	20018361	20018517	1	0.0,0.006,0.0	0.0,0.0,0.0	0.002		418	GALT	chr9	+	34647088	34647961	34647088	34647258	34648114	34648171	3.63176e-05	0.983,0.906,1.0	1.0,0.992,1.0	-0.034		418	PRR13	chr12	+	53443390	53443773	53443678	53443773	53442694	53442733	1	1.0,1.0,0.995	1.0,1.0,1.0	-0.002			418	MLH1	chr3	+	37014431	37014544	37017505	37017599
419	ADNP	chr20	-	50902016	50902109	1	1.0,1.0,0.995	1.0,1.0,1.0	-0.002		419	GALT	chr9	+	34647491	34647961	34647491	34647705	34648114	34648171	0.000136488	1.0,1.0,1.0	0.616,1.0,1.0	0.128		419	PRR13	chr12	+	53443486	53443773	53443540	53443773	53442694	53442733	0.000412152	1.0,0.172,0.911	1.0,1.0,1.0	-0.306			419	MLH1	chr3	+	37017505	37017599	37020309	37020463
420	ADNP	chr20	-	50903888	50904001	1	1.0,1.0,0.948	0.852,1.0,0.996	0.033		420	CTSL	chr9	+	87726118	87726398	87726118	87726249	87727593	87727729	3.32483e-05	1.0,0.733,0.994	1.0,1.0,1.0	-0.091		420	PRR13	chr12	+	53443486	53443773	53443566	53443773	53442694	53442733	0.000953687	0.982,0.462,1.0	1.0,1.0,1.0	-0.185			420	MLH1	chr3	+	37047518	37047683	37048516	37048609
421	ADNP	chr20	-	50928650	50928825	0.682352	0.077,0.971,0.527	0.737,0.733,0.838	-0.244		421	CTSL	chr9	+	87726118	87726398	87726118	87726253	87727593	87727729	0.493045	0.951,0.559,0.558	0.954,0.183,0.192	0.246		421	PRR13	chr12	+	53443486	53443773	53443678	53443773	53442694	53442733	1	1.0,1.0,0.992	1.0,1.0,1.0	-0.003			421	UBXN2B	chr8	+	58430518	58430669	58433159	58433243
422	SUGP2	chr19	-	18991339	18991553	0.125181	0.003,0.072,0.142	0.419,0.0,0.0	-0.067		422	XPOT	chr12	+	64425037	64425182	64425037	64425138	64425337	64425457	1	1.0,1.0,0.992	1.0,1.0,1.0	-0.003		422	PRR13	chr12	+	53443540	53443773	53443678	53443773	53442694	53442733	1	1.0,1.0,0.991	1.0,1.0,1.0	-0.003			422	CCAR1	chr10	+	68737844	68737889	68740628	68740661
423	SUGP2	chr19	-	18998923	18998985	1	0.0,0.0,0.007	0.0,0.0,0.0	0.002		423	NA	chr9	-	127890636	127891043	127890655	127891043	127887483	127887591	1	1.0,0.822,0.979	0.388,1.0,1.0	0.138		423	PRR13	chr12	+	53443566	53443773	53443678	53443773	53442694	53442733	1	1.0,1.0,0.991	1.0,1.0,1.0	-0.003			423	MIR99AHG	chr21	+	16537378	16537439	16594339	16594454
424	SUGP2	chr19	-	19001612	19001674	0.0653554	1.0,1.0,1.0	0.94,1.0,1.0	0.02		424	CS	chr12	-	56286496	56286620	56286594	56286620	56285915	56286023	4.78456e-12	0.001,0.011,0.023	0.101,0.012,0.016	-0.031		424	AAAS	chr12	-	53315334	53315486	53315334	53315426	53315726	53315782	4.44347e-09	0.0,0.022,0.105	0.142,0.818,0.812	-0.548			424	RPL26	chr17	-	8379795	8379936	8382142	8382315
425	SUGP2	chr19	-	19003495	19003608	0.0106566	0.034,0.001,0.032	0.0,0.0,0.0	0.022		425	SSBP4	chr19	+	18433709	18433932	18433709	18433817	18434216	18434562	1	0.826,0.441,0.463	0.917,0.342,0.383	0.029		425	NA	chr12	+	53295838	53296275	53296243	53296275	53295524	53295639	1	1.0,1.0,0.997	1.0,1.0,0.996	0			425	RPL26	chr17	-	8379795	8379936	8382142	8382338
426	SUGP2	chr19	-	19004167	19004646	1	1.0,1.0,0.984	1.0,1.0,1.0	-0.005		426	TOMM5	chr9	-	37592309	37592597	37592411	37592597	37588412	37588932	0.0137424	0.111,0.082,0.031	0.173,0.004,0.003	0.015		426	PFDN5	chr12	+	53296218	53296275	53296243	53296275	53295838	53295941	4.09182e-06	0.004,0.022,0.041	0.009,0.069,0.071	-0.027			426	RBFA	chr18	+	80038504	80038617	80042134	80042219
427	SUGP2	chr19	-	19007346	19007447	1	0.0,0.0,0.007	0.0,0.0,0.0	0.002		427	NDUFS8	chr11	+	68032285	68032523	68032285	68032336	68032922	68033012	0.375182	0.027,0.032,0.049	0.225,0.005,0.0	-0.041		427	NA	chr12	+	53306197	53306320	53306201	53306320	53305907	53306060	1	1.0,1.0,0.992	1.0,1.0,1.0	-0.003			427	PYCR1	chr17	-	81934325	81934489	81934652	81934745
428	AURKA	chr20	-	56373407	56373556	0.000201997	0.981,0.484,0.987	1.0,1.0,1.0	-0.183		428	RABGAP1	chr9	+	123065347	123065601	123065347	123065461	123070349	123070424	1	0.0,0.0,0.046	0.0,0.0,0.0	0.015		428	PFDN5	chr12	+	53296429	53297924	53297849	53297924	53295838	53295941	2.65522e-05	1.0,0.985,0.848	1.0,1.0,0.993	-0.053			428	LYPLA1	chr8	-	54052654	54052756	54055059	54055133
429	CSNK2A1	chr20	-	495718	495802	1	1.0,0.998,1.0	1.0,1.0,1.0	-0.001		429	ING4	chr12	-	6652935	6653050	6652944	6653050	6652661	6652767	0.0888882	0.943,0.824,0.918	0.99,0.185,0.196	0.438		429	PFDN5	chr12	+	53298018	53298150	53298044	53298150	53297849	53297924	2.47625e-07	0.015,0.176,0.125	0.134,0.323,0.35	-0.164			429	LYPLA1	chr8	-	54055059	54055133	54062253	54062324
430	CSNK2A1	chr20	-	499254	499305	1	1.0,1.0,0.973	1.0,1.0,1.0	-0.009		430	EIF3K	chr19	+	38619195	38619327	38619195	38619317	38620336	38620435	2.21918e-05	0.998,0.958,0.968	0.984,0.995,0.992	-0.016		430	PFDN5	chr12	+	53298018	53298150	53298048	53298150	53297849	53297924	1	1.0,1.0,0.998	1.0,0.995,0.993	0.003			430	LYPLA1	chr8	-	54062253	54062324	54063327	54063375
431	CSNK2A1	chr20	-	499524	499573	1	0.0,0.011,0.002	0.0,0.0,0.0	0.004		431	ELP1	chr9	-	108881662	108881765	108881704	108881765	108880051	108880165	0.308923	0.203,0.023,0.045	0.0,0.106,0.1	0.022		431	PFDN5	chr12	+	53298044	53298150	53298048	53298150	53297849	53297924	1	1.0,1.0,1.0	1.0,0.997,0.996	0.002			431	LYPLA1	chr8	-	54063327	54063375	54065747	54065813
432	CSNK2A1	chr20	-	499524	499630	1	0.0,0.011,0.002	0.0,0.0,0.0	0.004		432	ELP1	chr9	-	108896890	108897038	108896952	108897038	108896495	108896644	0.620335	0.0,0.0,0.148	0.002,0.24,0.171	-0.088		432	NACA	chr12	-	56714601	56714687	56714601	56714675	56724451	56724523	1	0.996,1.0,0.998	1.0,1.0,1.0	-0.002			432	NCKAP5	chr2	-	132963719	132963869	132994151	132994239
433	CSNK2A1	chr20	-	500030	500115	1	0.0,0.0,0.004	0.0,0.0,0.0	0.001		433	FXYD6	chr11	-	117840236	117840368	117840318	117840368	117839780	117839830	6.53119e-06	0.079,0.059,0.062	0.029,0.046,0.053	0.024		433	NACA	chr12	-	56714601	56714703	56714601	56714675	56724451	56724523	1	0.992,0.999,0.996	1.0,0.999,1.0	-0.004			433	MEIS2	chr15	-	36950323	36950400	37036813	37036959
434	CSNK2A1	chr20	-	508450	508605	7.62361e-09	1.0,0.976,0.834	0.997,1.0,1.0	-0.062		434	TACC2	chr10	+	122216626	122216921	122216626	122216828	122224725	122224787	0.0117577	0.752,0.128,0.213	0.0,0.216,0.231	0.215		434	NACA	chr12	-	56714601	56714703	56714601	56714687	56724451	56724523	7.3166e-14	0.003,0.046,0.043	0.021,0.006,0.007	0.019			434	DLG1	chr3	-	197075836	197075870	197076585	197076685
435	CSNK2A1	chr20	-	508450	508621	6.43872e-09	1.0,0.975,0.834	0.997,1.0,1.0	-0.063		435	HEXA	chr15	-	72347685	72348134	72348030	72348134	72346526	72346710	1	1.0,1.0,0.949	1.0,1.0,1.0	-0.017		435	NACA	chr12	-	56724451	56724549	56724451	56724523	56725262	56725299	7.19425e-15	0.119,0.088,0.055	0.065,0.035,0.034	0.043			435	DLG1	chr3	-	197075836	197075870	197076585	197076682
436	CSNK2A1	chr20	-	508450	508660	2.21978e-05	1.0,0.986,0.905	0.998,1.0,1.0	-0.036		436	HEXA	chr15	-	72347685	72348134	72348047	72348134	72346526	72346710	0.0189988	1.0,1.0,1.0	0.522,1.0,1.0	0.159		436	NACA	chr12	-	56724451	56724572	56724451	56724523	56725262	56727197	0.000578307	0.013,0.053,0.026	0.03,0.016,0.016	0.01			436	DLG1	chr3	-	197075836	197075870	197076585	197076685
437	CSNK2A1	chr20	-	510167	510338	1	0.0,0.027,0.007	0.0,0.0,0.004	0.01		437	HEXA	chr15	-	72353067	72355624	72355558	72355624	72351132	72351234	0.884793	1.0,1.0,0.912	0.902,0.996,1.0	0.005		437	ATP6V0A1	chr17	+	42477638	42477742	42477659	42477742	42470089	42470218	0	0.034,0.148,0.148	0.004,0.0,0.004	0.107			437	DLG1	chr3	-	197076585	197076685	197081050	197081117
438	CSNK2A1	chr20	-	527932	528049	1	0.0,0.191,0.076	0.19,0.0,0.004	0.024		438	HEXA	chr15	-	72353690	72355624	72355558	72355624	72353067	72353178	0.213184	1.0,1.0,0.878	1.0,1.0,1.0	-0.041		438	MMAB	chr12	-	109561039	109561329	109561039	109561104	109561419	109561517	0.0121132	0.033,0.847,0.656	0.505,1.0,0.93	-0.3			438	UBXN7	chr3	-	196402951	196403019	196407245	196407393
439	TCFL5	chr20	-	62854015	62854157	0.00917017	0.012,1.0,1.0	1.0,1.0,1.0	-0.329		439	TMEM8B	chr9	+	35829227	35829955	35829227	35829391	35834460	35834650	1	1.0,1.0,1.0	1.0,1.0,0.986	0.005		439	ZNF385A	chr12	-	54384427	54384564	54384427	54384560	54391234	54391298	1.20835e-06	0.938,0.75,1.0	0.949,0.0,0.0	0.58			439	DCP1A	chr3	-	53319406	53319473	53342143	53342271
440	TCFL5	chr20	-	62859363	62859526	1	1.0,1.0,0.971	1.0,1.0,1.0	-0.01		440	SYVN1	chr11	-	65132247	65132780	65132731	65132780	65131469	65131596	1	1.0,1.0,0.985	1.0,1.0,1.0	-0.005		440	FBXO21	chr12	-	117157872	117158084	117157872	117158063	117165484	117165617	0.000102756	0.893,0.507,0.181	0.225,0.055,0.051	0.417			440	GSK3B	chr3	-	119876412	119876508	119905754	119905852
441	UBE2C	chr20	+	45814383	45814470	8.25203e-06	0.996,1.0,0.982	0.917,1.0,1.0	0.02		441	ODF2	chr9	+	128460941	128461067	128460941	128461010	128469182	128469353	1.05527e-05	0.96,0.627,0.807	0.693,0.104,0.117	0.493		441	EIF4B	chr12	+	53021715	53021860	53021805	53021860	53019909	53020026	0	0.251,0.098,0.053	0.001,0.005,0.005	0.13			441	AASS	chr7	-	122098744	122098866	122101370	122101438
442	UBE2C	chr20	+	45814383	45814470	1	1.0,1.0,0.994	1.0,1.0,1.0	-0.002		442	ODF2	chr9	+	128460941	128461067	128460941	128461010	128471307	128471468	0.00480795	1.0,0.803,0.943	0.92,1.0,1.0	-0.058		442	RPS16	chr19	-	39435606	39435708	39435606	39435705	39435847	39435949	3.65333e-15	0.997,0.993,0.994	1.0,0.965,0.965	0.018			442	MDM1	chr12	-	68316077	68316253	68321346	68321446
443	UBE2C	chr20	+	45815540	45815745	1	1.0,1.0,0.998	1.0,1.0,1.0	-0.001		443	ODF2	chr9	+	128496040	128496297	128496040	128496141	128498412	128498575	1.4736e-06	0.013,0.17,0.135	0.211,0.227,0.2	-0.107		443	RAD52	chr12	-	916343	916532	916343	916483	916638	916820	0.138148	0.24,0.338,0.326	0.93,0.319,0.344	-0.23			443	MDM1	chr12	-	68325440	68325575	68326656	68327021
444	PIGT	chr20	+	45418771	45418979	1	1.0,1.0,0.979	1.0,1.0,1.0	-0.007		444	CIZ1	chr9	-	128169051	128169201	128169075	128169201	128167094	128167164	8.25624e-05	0.998,0.992,0.921	1.0,0.98,0.972	-0.014		444	RAD52	chr12	-	916343	916535	916343	916483	916638	916820	0.000945705	0.003,0.351,0.301	0.971,0.318,0.346	-0.327			444	SORBS2	chr4	-	185684753	185684846	185690561	185690611
445	PIGT	chr20	+	45418771	45418979	1	1.0,1.0,1.0	0.969,1.0,1.0	0.01		445	CIZ1	chr9	-	128178988	128179415	128179072	128179415	128178708	128178904	0.0021697	0.973,0.487,0.66	0.987,0.923,0.907	-0.232		445	FOXM1	chr12	-	2864682	2864755	2864682	2864752	2866392	2866521	0.372151	0.007,0.093,0.102	0.226,0.008,0.007	-0.013			445	SORBS2	chr4	-	185684753	185684846	185690561	185690611
446	PIGT	chr20	+	45418851	45418979	1	1.0,1.0,0.979	1.0,1.0,1.0	-0.007		446	CIZ1	chr9	-	128178988	128179415	128179243	128179415	128178708	128178904	1	1.0,1.0,0.998	1.0,1.0,1.0	-0.001		446	FOXM1	chr12	-	2872095	2872247	2872095	2872244	2873976	2874525	0.0595684	0.946,0.591,0.644	0.669,0.95,0.919	-0.119			446	SORBS2	chr4	-	185684753	185684846	185690561	185690611
447	PIGT	chr20	+	45418851	45418979	1	1.0,1.0,1.0	0.978,1.0,1.0	0.007		447	CIZ1	chr9	-	128179072	128179415	128179243	128179415	128178708	128178904	1	1.0,1.0,0.998	1.0,1.0,1.0	-0.001		447	COX4I1	chr16	+	85804936	85805104	85804940	85805104	85801204	85801278	1	1.0,1.0,0.997	1.0,1.0,1.0	-0.001			447	SORBS2	chr4	-	185690561	185690611	185734098	185734154
448	PIGT	chr20	+	45419294	45419395	1	1.0,1.0,0.95	1.0,1.0,1.0	-0.017		448	G3BP2	chr4	-	75653982	75655246	75655065	75655246	75648638	75648741	0.208142	0.014,0.113,0.194	0.002,0.608,0.589	-0.293		448	DTX3	chr12	+	57606864	57607613	57606883	57607613	57606442	57606518	0.274256	0.992,0.758,0.782	1.0,0.776,0.684	0.024			448	POLR3GL	chr1	+	145975306	145975436	145977083	145977152
449	PIGT	chr20	+	45420331	45420429	1	1.0,1.0,0.998	1.0,1.0,1.0	-0.001		449	G3BP2	chr4	-	75656854	75657014	75656923	75657014	75655767	75655870	1	0.0,0.001,0.015	0.001,0.0,0.0	0.005		449	NPEPPS	chr17	+	47591903	47592060	47591955	47592060	47590716	47590881	0.00139605	0.714,0.025,0.018	0.004,0.0,0.0	0.251			449	MBNL1	chr3	+	152455541	152455577	152456266	152456361
450	PIGT	chr20	+	45421382	45421533	2.03656e-12	1.0,1.0,1.0	0.956,0.013,0.012	0.673		450	MAEA	chr4	+	1311978	1312238	1311978	1312161	1315396	1315600	0.181895	0.0,0.246,0.162	0.011,0.315,0.274	-0.064		450	NPEPPS	chr17	+	47605332	47605552	47605465	47605552	47603914	47604049	1	0.996,0.988,0.976	0.976,1.0,1.0	-0.005			450	ALKBH3	chr11	+	43892040	43892129	43897194	43897354
451	PIGT	chr20	+	45421382	45421583	1.8302e-09	1.0,1.0,1.0	0.994,0.395,0.417	0.398		451	MAPRE3	chr2	+	27024095	27024297	27024095	27024252	27025582	27025737	0.00703291	0.825,0.526,0.338	0.615,0.929,0.918	-0.258		451	KNSTRN	chr15	+	40389488	40389611	40389505	40389611	40387158	40387206	0.80841	0.421,0.015,0.051	0.181,0.005,0.011	0.097			451	APPL2	chr12	-	105176875	105177016	105177225	105177262
452	PIGT	chr20	+	45421382	45421664	2.03656e-12	1.0,1.0,1.0	0.956,0.013,0.012	0.673		452	BIVM	chr13	+	102816427	102817128	102816427	102816554	102821036	102821132	1.62579e-08	0.296,0.0,0.032	0.0,0.0,0.0	0.109		452	EP400	chr12	+	132066773	132066969	132066794	132066969	132064667	132064886	2.87561e-08	0.994,0.801,0.763	0.977,0.978,1.0	-0.132			452	NA	chr7	-	30498802	30498938	30500535	30500681
453	ERCC2	chr19	-	45355664	45355728	4.7094e-05	0.975,0.939,0.949	1.0,1.0,1.0	-0.046		453	CNN2	chr19	+	1032558	1032696	1032558	1032663	1036129	1036246	1	1.0,1.0,0.994	1.0,1.0,1.0	-0.002		453	RPLP0	chr12	-	120198553	120198739	120198553	120198631	120198853	120199000	1	1.0,1.0,0.995	1.0,1.0,1.0	-0.002			453	MRNIP	chr5	-	179844151	179844227	179847977	179848066
454	ERCC2	chr19	-	45357629	45357699	1	1.0,1.0,0.987	1.0,1.0,1.0	-0.004		454	CNN2	chr19	+	1032558	1032696	1032558	1032669	1036129	1036246	1	1.0,0.999,1.0	1.0,1.0,1.0	0		454	RPLP0	chr12	-	120198553	120198770	120198553	120198631	120198853	120199000	1	1.0,1.0,0.991	1.0,1.0,1.0	-0.003			454	MRNIP	chr5	-	179844151	179844227	179847977	179848066
455	ERCC2	chr19	-	45369069	45369147	1	1.0,1.0,0.983	1.0,1.0,1.0	-0.006		455	FGFR3	chr4	+	1799746	1799812	1799746	1799800	1801366	1801536	1	1.0,1.0,0.994	1.0,1.0,1.0	-0.002		455	RPLP0	chr12	-	120198553	120198770	120198553	120198739	120198853	120199000	1.71531e-13	0.047,0.043,0.047	0.069,0.105,0.094	-0.044			455	PFKM	chr12	+	48135290	48135383	48137720	48137846
456	ERCC2	chr19	-	45370132	45370232	1	1.0,1.0,0.947	1.0,1.0,1.0	-0.018		456	CCNC	chr6	-	99558496	99558548	99558500	99558548	99551839	99551895	0.000806518	1.0,0.627,1.0	1.0,1.0,1.0	-0.124		456	RPLP0	chr12	-	120198553	120198770	120198553	120198739	120198894	120199000	1	1.0,1.0,0.982	1.0,1.0,1.0	-0.006			456	PFKM	chr12	+	48141913	48142066	48142781	48142946
457	EIF6	chr20	-	35280653	35280829	0.000229664	0.365,0.976,0.979	1.0,0.983,0.993	-0.219		457	ACADM	chr1	+	75732643	75732745	75732643	75732741	75732852	75732922	6.19719e-06	0.0,0.01,0.041	0.0,0.979,0.976	-0.635		457	RPLP0	chr12	-	120199309	120199485	120199309	120199425	120200729	120200832	1	1.0,1.0,1.0	1.0,1.0,1.0	0			457	RPSA	chr3	+	39408605	39408724	39410753	39410999
458	PLTP	chr20	-	45909515	45909671	0.0115237	0.997,0.888,0.92	0.884,1.0,0.998	-0.026		458	ACADM	chr1	+	75732852	75733628	75732852	75732922	75734790	75734871	8.65902e-13	1.0,0.818,0.729	0.574,0.014,0.024	0.645		458	NUDT4	chr12	+	93398767	93398855	93398770	93398855	93395488	93395533	0.0139061	0.055,0.433,0.167	0.0,0.107,0.08	0.156			458	RBM6	chr3	+	50048244	50048319	50054334	50054395
459	PLTP	chr20	-	45909941	45910070	0.735606	0.994,0.931,1.0	0.998,0.974,0.971	-0.006		459	ACADM	chr1	+	75732852	75734871	75732852	75732922	75739979	75740110	1	1.0,1.0,0.992	1.0,1.0,1.0	-0.003		459	LTA4H	chr12	-	96003837	96003981	96003837	96003920	96006313	96006409	0.856877	0.005,0.017,0.043	0.02,0.018,0.016	0.004			459	RBM6	chr3	+	50068689	50068764	50070454	50070552
460	PSMF1	chr20	+	1127425	1127508	1	0.998,0.996,0.984	1.0,1.0,1.0	-0.007		460	ACADM	chr1	+	75734790	75734871	75734790	75734869	75739979	75740110	1	1.0,1.0,0.967	1.0,1.0,1.0	-0.011		460	VEZT	chr12	+	95270038	95270188	95270050	95270188	95266356	95266632	0.635408	0.317,0.778,0.244	0.017,0.961,1.0	-0.213			460	DZIP3	chr3	+	108644163	108644781	108646616	108646649
461	PSMF1	chr20	+	1163129	1163183	1	0.997,1.0,1.0	1.0,1.0,1.0	-0.001		461	ACADM	chr1	+	75734790	75734875	75734790	75734871	75739979	75740110	3.97718e-08	0.0,0.099,0.078	0.0,0.0,0.0	0.059		461	VEZT	chr12	+	95274741	95274889	95274745	95274889	95270038	95270188	0.0014046	1.0,0.938,0.948	0.995,0.486,0.491	0.305			461	DZIP3	chr3	+	108646616	108646649	108647942	108648112
462	BCL2L1	chr20	-	31666990	31667147	1	0.0,0.0,0.02	0.0,0.0,0.0	0.007		462	PSMA7	chr20	-	62139695	62139905	62139780	62139905	62139074	62139197	1.39781e-09	0.012,0.062,0.07	0.003,0.034,0.05	0.019		462	VEZT	chr12	+	95299093	95301172	95300164	95301172	95296050	95296258	1.07499e-10	0.033,0.13,0.137	0.358,0.183,0.264	-0.168			462	RBM39	chr20	-	35729311	35729365	35729461	35729527
463	TPX2	chr20	+	31742540	31742647	3.97816e-08	0.995,0.956,0.918	0.981,1.0,1.0	-0.037		463	CAST	chr5	+	96722638	96722718	96722638	96722698	96727488	96727530	1.52356e-08	0.003,0.074,0.021	0.0,0.002,0.0	0.032		463	GIT2	chr12	-	109947255	109948846	109947255	109947504	109951166	109951316	2.83785e-05	0.002,0.305,0.263	1.0,0.312,0.569	-0.437			463	RBM39	chr20	-	35739392	35739547	35740524	35740597
464	PIGU	chr20	-	34581547	34581672	1	1.0,1.0,0.992	1.0,1.0,1.0	-0.003		464	SMG7	chr1	+	183542075	183542502	183542075	183542364	183544352	183544497	0.00379903	0.026,0.276,0.265	0.14,0.813,0.77	-0.385		464	TM7SF3	chr12	-	26999525	26999766	26999525	26999676	27003235	27003390	1.35974e-09	0.712,0.021,0.407	0.0,0.0,0.0	0.38			464	VEGFA	chr6	+	43778459	43778536	43782010	43782087
465	PIGU	chr20	-	34581547	34581672	0.00013377	1.0,1.0,1.0	0.606,0.99,1.0	0.135		465	TTC19	chr17	+	16000117	16000382	16000117	16000245	16001914	16002025	0.0247619	0.025,0.071,0.092	0.478,0.036,0.151	-0.159		465	TBC1D16	chr17	-	79949716	79949865	79949716	79949823	79950410	79950575	5.65778e-06	1.0,0.822,0.959	0.995,1.0,1.0	-0.071			465	VEGFA	chr6	+	43780731	43780803	43781955	43782052
466	PIGU	chr20	-	34585436	34585580	0.0103014	1.0,1.0,0.905	1.0,1.0,1.0	-0.032		466	UFSP2	chr4	-	185418586	185418770	185418611	185418770	185418440	185418507	1	1.0,1.0,0.997	1.0,1.0,1.0	-0.001		466	TBC1D16	chr17	-	79950410	79950578	79950410	79950575	79951449	79951597	0.00233001	0.926,0.654,0.565	0.604,0.984,0.989	-0.144			466	NXPE3	chr3	+	101807052	101807126	101816794	101817001
467	PIGU	chr20	-	34644163	34644226	1	1.0,1.0,0.99	1.0,1.0,1.0	-0.003		467	MATR3	chr5	+	139293749	139294028	139293749	139293805	139314674	139314736	0.00976935	1.0,0.371,0.394	0.013,0.32,0.305	0.376		467	TBC1D16	chr17	-	79950410	79950594	79950410	79950575	79951449	79951597	0.0085139	0.048,0.236,0.097	0.0,0.971,0.978	-0.523			467	SENP7	chr3	-	101398860	101399055	101417592	101417790
468	TPD52L2	chr20	+	63889189	63889238	1	1.0,1.0,0.986	1.0,1.0,1.0	-0.005		468	RPS3A	chr4	+	151099627	151099887	151099627	151099714	151100484	151100588	0	0.008,0.003,0.016	0.084,0.106,0.081	-0.081		468	TBC1D16	chr17	-	79950410	79950594	79950410	79950578	79951449	79951597	1	0.001,0.005,0.03	0.0,0.015,0.0	0.007			468	MADD	chr11	+	47292542	47292596	47293882	47293983
469	ITCH	chr20	+	34412514	34412639	0.179366	1.0,1.0,0.927	1.0,1.0,1.0	-0.024		469	RPS3A	chr4	+	151099628	151099836	151099628	151099714	151100484	151100588	0	0.008,0.003,0.016	0.084,0.106,0.081	-0.081		469	PPP1R12A	chr12	-	79778549	79779351	79778549	79778600	79781814	79781862	0	0.002,0.007,0.023	0.001,0.183,0.166	-0.106			469	RPL14	chr3	+	40461406	40461506	40461607	40461661
470	ITCH	chr20	+	34417116	34417239	1	0.0,0.0,0.049	0.0,0.0,0.0	0.016		470	RPS3A	chr4	+	151100974	151101085	151100974	151101012	151102870	151103079	2.96811e-14	0.982,0.895,0.964	1.0,0.997,1.0	-0.052		470	DDX11	chr12	+	31102935	31103020	31102974	31103020	31102426	31102527	0.306542	1.0,0.98,0.897	1.0,0.968,0.92	-0.004			470	OPA1	chr3	+	193617177	193617285	193617783	193617837
471	ITCH	chr20	+	34424479	34424525	0.00284916	1.0,0.997,0.98	0.503,1.0,1.0	0.158		471	RPS3A	chr4	+	151100974	151101162	151100974	151101012	151102870	151103079	0.0041407	0.996,0.969,0.989	1.0,0.999,1.0	-0.015		471	DDX11	chr12	+	31103316	31103395	31103321	31103395	31102935	31103020	1	1.0,1.0,0.964	0.987,0.965,0.947	0.022			471	HMGN2	chr1	+	26473702	26473732	26474084	26474135
472	MAPRE1	chr20	+	32825924	32826048	1	1.0,1.0,0.996	1.0,1.0,1.0	-0.001		472	PLK4	chr4	+	127885707	127886728	127885707	127886626	127887395	127887496	1	1.0,1.0,0.928	1.0,0.917,0.935	0.025		472	OS9	chr12	+	57694705	57694926	57694749	57694926	57694131	57694323	8.81529e-07	0.878,0.076,0.101	0.0,0.013,0.001	0.347			472	EDIL3	chr5	-	84180392	84180521	84229854	84229884
473	HM13	chr20	+	31554745	31554829	1	0.998,1.0,0.902	0.948,0.97,0.972	0.003		473	H2AZ1	chr4	-	99948810	99948940	99948813	99948940	99948087	99948523	1	1.0,1.0,0.996	1.0,1.0,1.0	-0.001		473	OS9	chr12	+	57716088	57716193	57716091	57716193	57715759	57715970	1	0.184,0.279,0.306	0.692,0.229,0.134	-0.095			473	KTN1	chr14	+	55672928	55673012	55673171	55673255
474	HM13	chr20	+	31566209	31566295	0.616794	1.0,1.0,0.994	0.955,1.0,1.0	0.013		474	SNHG14	chr15	+	25095626	25095828	25095626	25095728	25097320	25097439	1	1.0,0.99,1.0	1.0,1.0,1.0	-0.003		474	CAPRIN2	chr12	-	30714958	30715141	30714958	30715081	30716507	30716676	1	1.0,0.994,0.954	1.0,1.0,1.0	-0.017			474	PBRM1	chr3	-	52554723	52554879	52558248	52558413
475	HM13	chr20	+	31566209	31566295	1	1.0,1.0,0.954	0.997,1.0,1.0	-0.014		475	SNHG14	chr15	+	25103858	25106294	25103858	25103970	25107471	25107588	1	1.0,1.0,0.948	1.0,1.0,1.0	-0.017		475	CAPRIN2	chr12	-	30714958	30715144	30714958	30715081	30716507	30716676	1	1.0,0.993,0.956	1.0,1.0,1.0	-0.017			475	LRPPRC	chr2	-	43894544	43894629	43896633	43896708
476	HM13	chr20	+	31568077	31568224	0.000313331	0.0,0.0,0.089	0.0,0.706,0.846	-0.488		476	SNHG14	chr15	+	25108997	25109103	25108997	25109099	25109197	25109403	7.608e-11	0.97,0.925,0.911	1.0,1.0,0.996	-0.063		476	CAPRIN2	chr12	-	30719078	30720915	30719078	30719225	30723258	30723314	0.000230838	0.97,0.534,0.754	0.925,1.0,0.989	-0.219			476	PTGES3	chr12	-	56666203	56666266	56670274	56670364
477	SNRPB	chr20	-	2467191	2467315	1	0.002,0.008,0.01	0.0,0.007,0.009	0.001		477	FBXO11	chr2	-	47810315	47813377	47813233	47813377	47809599	47809707	6.66268e-07	1.0,0.93,0.998	1.0,1.0,1.0	-0.024		477	STK38L	chr12	+	27315217	27315350	27315288	27315350	27315014	27315117	0.00261134	0.001,0.002,0.133	0.284,0.0,0.0	-0.049			477	PTGES3	chr12	-	56670274	56670364	56671748	56671847
478	IFT52	chr20	+	43596434	43596522	0.15133	1.0,0.925,1.0	1.0,0.987,1.0	-0.021		478	FIP1L1	chr4	+	53452919	53453142	53452919	53453133	53458652	53458790	0	0.027,0.059,0.114	0.034,0.007,0.002	0.052		478	NECAP1	chr12	+	8091768	8092784	8092675	8092784	8090194	8090299	2.08186e-12	0.889,0.698,0.956	1.0,1.0,1.0	-0.152			478	PTGES3	chr12	-	56671748	56671809	56672739	56672809
479	IFT52	chr20	+	43620856	43620925	1	1.0,1.0,0.985	1.0,1.0,1.0	-0.005		479	HSD17B4	chr5	+	119452496	119452821	119452496	119452633	119456314	119456368	1.03334e-09	0.322,0.071,0.06	0.0,0.028,0.014	0.137		479	RHNO1	chr12	+	2885161	2885534	2885282	2885534	2877222	2877282	1	0.257,0.05,0.053	0.0,0.259,0.293	-0.064			479	PTGES3	chr12	-	56671748	56671847	56672739	56672809
480	BSG	chr19	+	577773	578121	1	0.001,0.0,0.0	0.0,0.0,0.0	0		480	SCARB1	chr12	-	124807760	124807927	124807765	124807927	124800123	124800242	1	1.0,1.0,0.977	1.0,1.0,1.0	-0.008		480	MIAT	chr22	+	26665456	26666937	26665530	26666937	26663315	26663398	4.47132e-07	0.05,0.251,0.317	0.446,0.391,0.381	-0.2			480	AAK1	chr2	-	69482710	69482812	69495984	69496080
481	BSG	chr19	+	579499	579656	1	1.0,1.0,1.0	1.0,0.998,1.0	0.001		481	MAP4	chr3	-	47870812	47871105	47870857	47871105	47857430	47857512	0.000151954	1.0,1.0,0.933	1.0,1.0,1.0	-0.022		481	SORBS1	chr10	-	95321962	95322153	95321962	95322021	95339132	95339327	1	0.0,0.058,0.081	0.395,0.0,0.0	-0.085			481	ITGA6	chr2	+	172470973	172471105	172472773	172472890
482	BSG	chr19	+	579499	580461	1	1.0,0.999,1.0	1.0,0.999,1.0	0		482	MBD4	chr3	-	129436442	129437308	129436460	129437308	129434061	129434136	2.61693e-09	0.106,0.295,0.221	0.517,0.558,0.565	-0.339		482	P4HA1	chr10	-	73016845	73016899	73016845	73016895	73030270	73030370	1	1.0,1.0,0.986	1.0,1.0,1.0	-0.005			482	CD46	chr1	+	207767778	207767823	207770320	207770362
483	BSG	chr19	+	579508	579656	1	1.0,1.0,1.0	1.0,0.997,1.0	0.001		483	ADAR	chr1	-	154590183	154590409	154590261	154590409	154589756	154589928	1.1651e-11	0.937,0.879,0.99	1.0,1.0,1.0	-0.065		483	EBF3	chr10	-	129840244	129840442	129840244	129840334	129840843	129841032	0	0.722,0.598,0.9	1.0,0.995,1.0	-0.258			483	DNAJC10	chr2	+	182732498	182732542	182736248	182736386
484	BSG	chr19	+	579523	579656	1	1.0,1.0,1.0	1.0,0.997,1.0	0.001		484	RPL10A	chr6	+	35468798	35469027	35468798	35468873	35469380	35469529	1	1.0,1.0,0.999	1.0,1.0,1.0	0		484	ZEB1	chr10	+	31502347	31502509	31502353	31502509	31495778	31495838	1	1.0,1.0,0.987	1.0,1.0,1.0	-0.004			484	DNAJC10	chr2	+	182732498	182732542	182736248	182736386
485	BSG	chr19	+	580378	580461	1	1.0,0.999,1.0	1.0,0.999,1.0	0		485	RPL10A	chr6	+	35468946	35469285	35468946	35469027	35469380	35469529	1	0.03,0.044,0.041	0.058,0.035,0.03	-0.003		485	RAB18	chr10	+	27533927	27533994	27533940	27533994	27533734	27533853	1	1.0,1.0,0.999	1.0,1.0,1.0	0			485	SHROOM3	chr4	+	76730803	76730935	76738760	76741926
486	PKIG	chr20	+	44582584	44582731	1	0.778,0.213,0.043	0.939,0.062,0.04	-0.002		486	UPF1	chr19	+	18852986	18853104	18852986	18853071	18853251	18853350	0.0216548	0.305,0.571,0.418	0.884,0.489,0.599	-0.226		486	PPP3CB	chr10	-	73446491	73446576	73446491	73446573	73454411	73454489	0.00429305	0.32,0.7,0.56	0.452,0.966,0.957	-0.265			486	PRPSAP2	chr17	+	18911102	18911251	18923913	18923984
487	PKIG	chr20	+	44598615	44598890	1	0.0,0.0,0.002	0.0,0.0,0.0	0.001		487	PLXNB1	chr3	-	48415175	48415347	48415211	48415347	48414798	48415041	1	1.0,1.0,0.976	1.0,0.998,1.0	-0.007		487	ARID5B	chr10	+	62059242	62059295	62059266	62059295	62057116	62057318	1.09459e-09	0.996,0.803,0.948	1.0,1.0,1.0	-0.084			487	MAPKAP1	chr9	-	125484442	125484583	125506309	125506417
488	CEP250	chr20	+	35490636	35490804	1	1.0,1.0,0.984	1.0,1.0,1.0	-0.005		488	FOXP1	chr3	-	70972010	70972676	70972554	70972676	70970735	70970805	0.130901	0.014,0.119,0.038	0.114,0.003,0.003	0.017		488	MLLT10	chr10	+	21740029	21740236	21740153	21740236	21735138	21735235	1	0.983,1.0,0.982	1.0,1.0,1.0	-0.012			488	MTHFD2	chr2	+	74201381	74201479	74205704	74205889
489	CEP250	chr20	+	35500048	35500169	0.037127	1.0,1.0,0.94	1.0,1.0,1.0	-0.02		489	ECT2	chr3	+	172764277	172764500	172764277	172764413	172769006	172769143	0.904373	1.0,1.0,0.961	1.0,0.985,0.993	-0.006		489	ABI1	chr10	-	26759061	26759238	26759061	26759235	26765217	26765318	5.98418e-07	0.855,0.904,0.692	0.643,0.495,0.442	0.29			489	NA	chr16	-	81084462	81084594	81090600	81090680
490	CEP250	chr20	+	35507737	35507851	0.460029	1.0,1.0,0.956	1.0,1.0,1.0	-0.015		490	PPP1CC	chr12	-	110722471	110722695	110722623	110722695	110722134	110722269	1.81713e-05	0.996,0.958,0.966	0.973,1.0,1.0	-0.018		490	ITGB1	chr10	-	32920244	32920397	32920244	32920385	32922256	32922346	7.48305e-08	0.0,0.006,0.105	0.009,0.0,0.0	0.034			490	NA	chr16	-	81087600	81087664	81090600	81090680
491	PRELID3B	chr20	-	59037190	59037280	1	0.989,0.991,0.992	1.0,1.0,1.0	-0.009		491	RALGDS	chr9	-	133100495	133101762	133101519	133101762	133100267	133100382	0.00243502	0.002,0.058,0.238	0.001,0.896,0.925	-0.508		491	ITGB1	chr10	-	32932514	32933583	32932514	32932600	32935491	32935558	0.00761349	0.252,0.08,0.092	0.102,0.595,0.53	-0.268			491	BMP7	chr20	-	57174930	57175007	57183721	57183919
492	PRELID3B	chr20	-	59037190	59037299	1	0.985,0.983,0.99	1.0,1.0,1.0	-0.014		492	ECHDC1	chr6	-	127326997	127327144	127327001	127327144	127314815	127314896	0.694258	0.0,0.0,0.087	0.171,0.0,0.0	-0.028		492	GBF1	chr10	+	102359266	102359435	102359269	102359435	102358505	102358729	0.000211279	0.003,0.121,0.111	0.081,0.0,0.003	0.05			492	ATP2C1	chr3	+	130997605	130997753	130998293	130998389
493	STX16	chr20	+	58669290	58669453	0	0.912,0.772,0.809	0.989,0.993,1.0	-0.163		493	FAM104B	chrX	-	55159125	55159228	55159128	55159228	55146180	55146311	1	0.008,0.588,0.158	0.766,0.044,0.06	-0.039		493	GBF1	chr10	+	102365382	102365599	102365396	102365599	102363709	102363798	5.09278e-06	0.004,0.095,0.043	0.037,0.011,0.0	0.031			493	NCL	chr2	-	231455827	231455904	231456009	231456136
494	STX16	chr20	+	58671153	58671297	1	1.0,1.0,0.993	1.0,1.0,1.0	-0.002		494	ACTN1	chr14	-	68878457	68879069	68878988	68879069	68877081	68877240	1.01058e-09	0.029,0.011,0.044	0.022,0.001,0.002	0.02		494	GBF1	chr10	+	102368217	102368454	102368297	102368454	102367477	102367560	1	1.0,1.0,0.978	1.0,1.0,1.0	-0.007			494	NCL	chr2	-	231455827	231455904	231456009	231456159
495	SHANK1	chr19	-	50672017	50672114	1	1.0,1.0,0.988	1.0,1.0,1.0	-0.004		495	TTLL3	chr3	+	9817644	9818920	9817644	9817759	9820545	9820741	1	1.0,1.0,0.941	1.0,1.0,1.0	-0.02		495	GBF1	chr10	+	102368217	102368454	102368340	102368454	102367477	102367560	1	1.0,1.0,1.0	0.998,1.0,1.0	0.001			495	TMEM14C	chr6	+	10725906	10726008	10728639	10728727
496	MYT1	chr20	+	64217066	64217281	6.38204e-06	1.0,1.0,0.825	1.0,1.0,1.0	-0.058		496	TFG	chr3	+	100736575	100736716	100736575	100736704	100744832	100744931	0.391934	0.99,0.71,0.743	0.772,0.978,0.962	-0.09		496	GBF1	chr10	+	102368297	102368454	102368340	102368454	102367477	102367560	1	1.0,1.0,1.0	0.996,1.0,1.0	0.001			496	CRELD1	chr3	+	9937561	9937672	9938014	9938106
497	LSM14B	chr20	+	62127584	62127701	0.8101	0.86,0.937,0.755	1.0,0.849,0.802	-0.033		497	STK25	chr2	-	241501477	241501698	241501527	241501698	241500739	241500796	1	0.984,1.0,0.975	0.91,1.0,1.0	0.016		497	GBF1	chr10	+	102368738	102368832	102368818	102368832	102368217	102368454	1	1.0,1.0,0.983	1.0,1.0,1.0	-0.006			497	USP9Y	chrY	+	12664639	12664686	12686512	12686606
498	LSM14B	chr20	+	62127584	62127701	1	1.0,1.0,0.971	1.0,1.0,1.0	-0.01		498	GYG1	chr3	+	148996741	148996904	148996741	148996892	149009275	149009402	1	1.0,1.0,0.994	1.0,1.0,1.0	-0.002		498	GBF1	chr10	+	102369710	102369775	102369714	102369775	102369210	102369387	1	1.0,1.0,1.0	0.998,1.0,1.0	0.001			498	USP9Y	chrY	+	12686512	12686606	12702009	12702055
499	LSM14B	chr20	+	62129784	62129952	1	1.0,1.0,0.967	1.0,1.0,1.0	-0.011		499	ALDH18A1	chr10	-	95633490	95633649	95633496	95633649	95632958	95633049	2.08883e-05	0.029,0.82,0.804	0.957,0.945,0.958	-0.402		499	GBF1	chr10	+	102376539	102376800	102376559	102376800	102376271	102376432	2.31927e-07	0.374,0.183,0.149	0.128,0.038,0.046	0.165			499	CFAP36	chr2	+	55522101	55522166	55523720	55523822
500	LSM14B	chr20	+	62129784	62129952	0.819506	1.0,1.0,0.945	1.0,1.0,1.0	-0.018		500	PTK7	chr6	+	43132420	43132765	43132420	43132687	43138848	43138982	0	0.175,0.135,0.074	0.0,0.002,0.002	0.127		500	GBF1	chr10	+	102380248	102380362	102380332	102380362	102379852	102379954	1	1.0,1.0,0.983	1.0,1.0,1.0	-0.006			500	CFAP36	chr2	+	55523720	55523822	55528877	55528992
501	LAMA5	chr20	-	62314554	62314725	1	1.0,1.0,0.971	1.0,1.0,1.0	-0.01		501	AGPS	chr2	+	177440964	177441040	177440964	177441036	177442406	177442486	3.99074e-15	0.021,0.308,0.096	0.0,0.0,0.0	0.142		501	GBF1	chr10	+	102380260	102380362	102380332	102380362	102379852	102379954	1	1.0,1.0,0.966	1.0,1.0,1.0	-0.011			501	HTRA2	chr2	+	74530910	74531105	74531338	74531371
502	GGT7	chr20	-	34860253	34860321	1	0.76,1.0,0.97	1.0,1.0,1.0	-0.09		502	AGPS	chr2	+	177440964	177442235	177440964	177441036	177442406	177442486	0	0.011,0.194,0.054	0.0,0.0,0.0	0.086		502	SEL1L	chr14	-	81506073	81506241	81506073	81506178	81526732	81526964	6.7868e-05	1.0,0.969,0.944	1.0,1.0,1.0	-0.029			502	ECE1	chr1	-	21247220	21247363	21255946	21256138
503	RPS21	chr20	+	62387842	62387914	1	0.995,0.986,0.994	1.0,1.0,1.0	-0.008		503	HOOK2	chr19	-	12774560	12774741	12774668	12774741	12772993	12773044	1	1.0,1.0,0.65	0.095,1.0,0.991	0.188		503	ZSWIM8	chr10	+	73794540	73794639	73794555	73794639	73794146	73794330	7.19425e-15	0.928,0.322,0.5	1.0,1.0,1.0	-0.417			503	SNX17	chr2	+	27372622	27372740	27373039	27373113
504	RPS21	chr20	+	62388308	62388364	1	1.0,1.0,1.0	1.0,0.999,0.998	0.001		504	HOOK2	chr19	-	12774634	12774741	12774668	12774741	12772993	12773044	1	1.0,1.0,0.636	0.0,1.0,0.993	0.214		504	ZSWIM8	chr10	+	73796752	73797014	73796773	73797014	73795538	73795663	0	0.037,0.061,0.089	0.006,0.0,0.0	0.06			504	ABI2	chr2	+	203366876	203367044	203380207	203380384
505	NNAT	chr20	+	37522357	37522384	0.000506403	0.008,0.113,0.184	0.131,0.259,0.277	-0.121		505	RPL28	chr19	+	55386569	55386693	55386569	55386674	55387929	55388048	1	1.0,0.996,1.0	1.0,1.0,1.0	-0.001		505	ZSWIM8	chr10	+	73797780	73798070	73797935	73798070	73797376	73797605	1	1.0,1.0,0.971	1.0,1.0,1.0	-0.01			505	ABI2	chr2	+	203366876	203367044	203402575	203402734
506	NNAT	chr20	+	37522357	37522433	0.000213583	0.128,0.309,0.346	0.377,0.51,0.533	-0.212		506	DNAJC24	chr11	+	31426286	31426480	31426286	31426355	31430270	31432835	1	0.002,0.387,0.196	0.154,0.0,0.026	0.135		506	ZSWIM8	chr10	+	73801016	73801195	73801084	73801195	73800639	73800759	0.00013175	0.471,1.0,0.949	1.0,1.0,1.0	-0.193			506	RAB4B	chr19	+	40783777	40783840	40783920	40784075
507	NNAT	chr20	+	37522357	37522438	0.0169738	0.628,0.653,0.602	0.523,0.561,0.588	0.07		507	DLG1	chr3	-	197085295	197085756	197085579	197085756	197081050	197081117	1	0.0,0.0,0.037	0.0,0.0,0.004	0.011		507	TRIM8	chr10	+	102656244	102656385	102656269	102656385	102656105	102656137	7.11878e-05	0.403,0.22,0.092	0.066,0.086,0.075	0.163			507	NA	chr4	+	153397218	153397333	153408970	153409015
508	EIF2S2	chr20	-	34093674	34093731	0.434656	1.0,1.0,0.912	0.969,0.981,0.986	-0.008		508	BBX	chr3	+	107645835	107646087	107645835	107645909	107710451	107710622	0.00445259	0.0,0.056,0.077	0.054,0.009,0.005	0.022		508	TRIM8	chr10	+	102656247	102656385	102656269	102656385	102656105	102656137	7.35243e-05	0.413,0.225,0.091	0.027,0.089,0.078	0.178			508	PLOD2	chr3	-	146076781	146076895	146077861	146077924
509	VSTM2L	chr20	+	37931634	37931804	0.0701771	1.0,0.995,0.944	1.0,1.0,1.0	-0.02		509	FAT1	chr4	-	186596539	186597171	186597033	186597171	186595688	186595826	1	1.0,1.0,0.998	0.998,1.0,1.0	0		509	DOCK1	chr10	+	127012231	127012374	127012294	127012374	127008731	127008804	4.79679e-05	0.75,0.598,0.326	0.498,0.03,0.029	0.372			509	UXS1	chr2	-	106096717	106096821	106098715	106098773
510	VSTM2L	chr20	+	37933538	37933589	9.26841e-10	0.998,0.965,0.841	1.0,1.0,1.0	-0.065		510	LRCH3	chr3	+	197835673	197835822	197835673	197835738	197839320	197839397	3.19832e-06	0.894,0.998,1.0	1.0,1.0,1.0	-0.036		510	SMNDC1	chr10	-	110297566	110297745	110297566	110297728	110298647	110298790	1.77208e-05	0.0,0.007,0.071	0.0,0.0,0.0	0.026			510	COPS7B	chr2	+	231791732	231791808	231794262	231794351
511	PRPF6	chr20	+	64011284	64011503	1	1.0,1.0,0.997	1.0,1.0,1.0	-0.001		511	KIF2A	chr5	+	62352587	62352710	62352587	62352653	62353274	62353375	1.60824e-12	0.979,0.819,0.817	0.949,1.0,1.0	-0.111		511	NDUFS7	chr19	+	1388742	1388938	1388832	1388938	1388524	1388593	5.28892e-12	0.647,0.211,0.103	0.048,0.003,0.0	0.303			511	PDK1	chr2	+	172562219	172562291	172564502	172564687
512	PRPF6	chr20	+	64016722	64016845	1.40827e-09	0.995,1.0,1.0	1.0,0.456,0.39	0.383		512	GSK3B	chr3	-	119916039	119916174	119916043	119916174	119912703	119912810	0.50837	0.0,0.084,0.04	0.174,0.0,0.0	-0.017		512	NT5C2	chr10	-	103090610	103090787	103090610	103090638	103090935	103090996	1	1.0,1.0,0.988	1.0,1.0,1.0	-0.004			512	PTBP1	chr19	+	805491	805569	805831	805902
513	PRPF6	chr20	+	64025938	64026058	1	0.998,0.964,0.992	1.0,1.0,1.0	-0.015		513	ADD1	chr4	+	2904763	2905108	2904763	2905015	2907742	2907844	1	0.714,0.187,0.292	0.317,0.468,0.487	-0.026		513	RAN	chr12	+	130874545	130874733	130874550	130874733	130873002	130873128	1	1.0,1.0,0.998	1.0,1.0,1.0	-0.001			513	TMTC4	chr13	-	100642210	100642311	100656380	100656468
514	IDH3B	chr20	-	2658637	2658837	1	0.956,1.0,1.0	1.0,0.988,1.0	-0.011		514	ADD1	chr4	+	2904763	2905108	2904763	2905015	2914883	2915040	0.0267476	1.0,1.0,0.868	0.906,1.0,0.997	-0.012		514	RHOT2	chr16	+	668352	668411	668357	668411	668150	668236	1	0.958,1.0,0.965	1.0,0.997,1.0	-0.025			514	UBE2Q2	chr15	+	75873427	75873568	75876186	75876271
515	IDH3B	chr20	-	2658758	2658837	1	0.956,1.0,1.0	1.0,0.986,1.0	-0.01		515	ADD1	chr4	+	2908514	2909431	2908514	2908604	2914883	2915040	0	0.001,0.015,0.021	0.013,0.132,0.126	-0.078		515	INPP5F	chr10	+	119807867	119808060	119807931	119808060	119806359	119806480	0	0.003,0.001,0.032	0.255,0.85,0.917	-0.662			515	UBE2Q2	chr15	+	75873427	75873568	75877960	75878021
516	PYGB	chr20	+	25288424	25288483	1	1.0,1.0,0.972	1.0,1.0,1.0	-0.009		516	EPHA7	chr6	-	93254577	93254796	93254646	93254796	93246791	93246985	0	0.082,0.062,0.062	0.038,0.0,0.001	0.056		516	CTBP2	chr10	-	124994468	124994683	124994468	124994606	124997963	124998170	1	1.0,1.0,1.0	0.966,1.0,1.0	0.011			516	LIG1	chr19	-	48151231	48151339	48153871	48153967
517	CDK5RAP1	chr20	-	33387322	33387533	4.39994e-08	0.862,0.506,0.949	0.946,1.0,1.0	-0.21		517	EPHA7	chr6	-	93269476	93269660	93269491	93269660	93264593	93264702	0	0.529,0.519,0.455	0.193,0.136,0.131	0.348		517	PTOV1	chr19	+	49857903	49857977	49857908	49857977	49857692	49857782	0.00196086	0.988,0.941,0.994	0.998,1.0,1.0	-0.025			517	TFRC	chr3	-	196073929	196074125	196075158	196075360
518	ATP9A	chr20	-	51628979	51629072	1	1.0,1.0,0.976	1.0,1.0,1.0	-0.008		518	AASS	chr7	-	122098744	122098866	122098748	122098866	122098449	122098576	1	1.0,1.0,0.989	1.0,1.0,1.0	-0.004		518	PTOV1	chr19	+	49859985	49860183	49860055	49860183	49858548	49858653	0.0299894	0.731,0.993,0.998	1.0,0.966,0.961	-0.068			518	RAD50	chr5	+	132591223	132591406	132591876	132592034
519	ATP9A	chr20	-	51639342	51639504	1	1.0,1.0,0.993	0.943,1.0,1.0	0.017		519	AASS	chr7	-	122098744	122101680	122101620	122101680	122098449	122098576	1	1.0,1.0,0.921	1.0,1.0,1.0	-0.026		519	PTOV1	chr19	+	49859985	49860183	49860093	49860183	49858548	49858653	1	1.0,0.99,0.994	1.0,1.0,1.0	-0.005			519	RAD50	chr5	+	132591876	132592034	132594868	132595044
520	ATP9A	chr20	-	51694007	51694102	1	1.0,1.0,0.945	1.0,1.0,1.0	-0.018		520	SORBS2	chr4	-	185775226	185775366	185775230	185775366	185690561	185690611	0.162649	1.0,0.961,0.937	0.944,1.0,1.0	-0.015		520	PTOV1	chr19	+	49860055	49860183	49860093	49860183	49858548	49858653	1	1.0,0.982,0.989	1.0,1.0,1.0	-0.01			520	NA	chr5	+	132594868	132595044	132595103	132595201
[truncated: 11,853 more rows]
[truncated: 14 more columns]

## Sheet: Supplementar Table S6-DRIseq
Supplementary Table S6: Analysis of differential transcript usage by DRIseq
[truncated: 11,933 more rows]

[truncated: 3 more sheets: Supplementary Table S7_DTU_GO, Supplementary Table S8_DTU_Dis, Supplementary Table S9_ASD]
